# Supplementary material for: Enhanced Microglial Engulfment of Dopaminergic Synapses Induces Parkinson's Disease‐Related Executive Dysfunction in an Acute LPC Infusion Targeting the mPFC
Source: Aging Cell. 2025 Feb 15;24(5):e70003. doi: 10.1111/acel.70003 (PMC12073916; doi:10.1111/acel.70003)
Supplement: Supplementary file 1 — File S1. [file ACEL-24-e70003-s001.xlsx]

## Sheet: Sheet1
ID	logFC	Pvalue	adj.Pvalue	regulation	pos_info	track_gene	gene_pos	ref_pos_info	ensembl	entrez	uniprot	symbol	description	Case|LPC_1	Case|LPC_2	Case|LPC_3	Control|Con_1	Control|Con_2	Control|Con_3
ENSMUST00000139587	3.22607	0.0499964	0.416575	up	X:+:160502172-160527776	MERGE.44011	X:+:160502166-160598878	X:+:160502172-160527776	ENSMUSG00000031295	110094	Q8BWJ3	Phka2	Phosphorylase b kinase regulatory subunit alpha, liver isoform [Source:UniProtKB/Swiss-Prot;Acc:Q8BWJ3]	0.37647	0.93714	0.97632	0.63643	0.21019	0
ENSMUST00000207814	2.58784	0.0499215	0.416321	up	7:-:44906114-44909828	MERGE.35595	7:-:44894305-44929496	7:-:44906114-44909828	ENSMUSG00000060279	11771	P17426	Ap2a1	AP-2 complex subunit alpha-1 [Source:UniProtKB/Swiss-Prot;Acc:P17426]	0.31206	0.60649	0.66237	0.19539	0.59115	0.02618
ENSMUST00000157052	1.20757	0.0498558	0.416222	up	11:+:52374100-52376775	MERGE.5611	11:+:52360860-52389397	11:+:52374100-52376775	ENSMUSG00000020402	22333	Q60932	Vdac1	voltage-dependent anion channel 1 [Source:MGI Symbol;Acc:MGI:106919]	2.58471	8.64722	3.62109	3.12379	2.24439	2.25909
ENSMUST00000190530	1.75798	0.049734	0.415807	up	19:+:8889278-8890658	MERGE.20003	19:+:8883732-8897890	19:+:8889278-8890658	ENSMUSG00000096740	102308570	A0A087WPA0	Lbhd1	LBH domain containing 1	5.80128	6.06936	9.28969	4.3471	0.81301	5.41787
ENSMUST00000220567	1.16461	0.0496142	0.415545	up	12:+:112976574-112977640	MERGE.9675	12:+:112976482-112978945	12:+:112976574-112977640	ENSMUSG00000002803	399566	Q8K2J9	Btbd6	BTB (POZ) domain containing 6	1.01868	1.20453	0.66748	0.42069	0.93785	0.70003
ENSMUST00000156227	1.21109	0.0495301	0.415346	up	16:+:23110045-23110796	MERGE.15516	16:+:23107444-23127718	16:+:23110045-23110796	ENSMUSG00000022884	13682	Q52KC1	Eif4a2	Mus musculus eukaryotic translation initiation factor 4A2 (Eif4a2), transcript variant 5, mRNA. [Source:RefSeq mRNA;Acc:NM_001347179]	0.47179	0.74855	0.73638	0.43763	0.34146	0.51306
ENSMUST00000130778	4.85638	0.0495033	0.415346	up	3:+:97901216-97921851	MERGE.26181	3:+:97901190-97923276	3:+:97901216-97921851	ENSMUSG00000027879	20333	O08547	Sec22b	Vesicle-trafficking protein SEC22b [Source:UniProtKB/Swiss-Prot;Acc:O08547]	8.25787	6.77976	7.84461	0	3.56663	1.64899
ENSMUST00000098645	1.76555	0.0494627	0.415248	up	8:+:71469211-71474974	MERGE.38709	8:+:71469199-71476098	8:+:71469211-71474974	ENSMUSG00000074247	66498	Q9D9Z5	Dda1	DET1- and DDB1-associated protein 1 [Source:UniProtKB/Swiss-Prot;Acc:Q9D9Z5]	0.53645	1.20637	0.80261	0.9043	0.46079	0.12116
ENSMUST00000103160	4.03863	0.0493687	0.415069	up	2:+:151494304-151511414	MERGE.23762	2:+:151494182-151511414	2:+:151494304-151511414	ENSMUSG00000027455	386649	Q9CZ44	Nsfl1c	NSFL1 cofactor p47 [Source:UniProtKB/Swiss-Prot;Acc:Q9CZ44]	9.72775	7.36622	13.0379	5.10519	0.01839	2.02662
ENSMUST00000043552	1.04012	0.0492522	0.414716	up	13:-:33917918-33936198	MERGE.10183	13:-:33917918-34002794	13:-:33917918-33936198	ENSMUSG00000060147	20719	Q60854	Serpinb6a	serine (or cysteine) peptidase inhibitor, clade B, member 6a [Source:MGI Symbol;Acc:MGI:103123]	2.21477	2.55753	5.61142	1.82463	1.99316	1.67022
ENSMUST00000145522	1.10187	0.0492108	0.414683	up	12:+:84362064-84371031	MERGE.9072	12:+:84361657-84373796	12:+:84362064-84371031	ENSMUSG00000021235	217707	Q8R1S0	Coq6	Ubiquinone biosynthesis monooxygenase COQ6, mitochondrial [Source:UniProtKB/Swiss-Prot;Acc:Q8R1S0]	1.3931	0.70193	1.85379	0.92071	0.97226	0.78777
ENSMUST00000224467	2.05867	0.0491127	0.414561	up	18:+:84934782-84981471	MERGE.19566	18:+:84934782-84981472	18:+:84934782-84981471	ENSMUSG00000034391	50764	Q3TJW2	Fbxo15	F-box protein 15	0.36387	0.82617	0.4085	0.12427	0.06596	0.5883
ENSMUST00000085181	1.1151	0.0491122	0.414561	up	4:-:132186290-132212091	MERGE.28682	4:-:132184912-132212303	4:-:132186290-132212091	ENSMUSG00000040025	213541	Q91YT7	Ythdf2	YTH domain family 2 [Source:MGI Symbol;Acc:MGI:2444233]	1.8505	4.12106	1.85675	1.18228	1.52869	1.95157
ENSMUST00000161147	1.2513	0.0489189	0.41396	up	9:+:44390661-44391312	MERGE.41024	9:+:44379490-44392369	9:+:44390661-44391312	ENSMUSG00000032115	12282	Q9JKR6	Hyou1	Hypoxia up-regulated protein 1 [Source:UniProtKB/Swiss-Prot;Acc:Q9JKR6]	0.54099	0.62636	0.372	0.30793	0.32035	0.36582
ENSMUST00000156948	1.31911	0.0488868	0.413785	up	4:-:135968701-135970470	MERGE.28923	4:-:135968224-135972626	4:-:135968701-135970470	ENSMUSG00000028670	26394	Q9WTL7	Lypla2	Acyl-protein thioesterase 2 [Source:UniProtKB/Swiss-Prot;Acc:Q9WTL7]	1.19378	0.65175	1.77238	0.42538	0.9754	0.77512
ENSMUST00000167020	1.22704	0.048868	0.41374	up	18:+:7869197-7929028	MERGE.18476	18:+:7868832-7973547	18:+:7869197-7929028	ENSMUSG00000024283	225131	Q924H7	Wac	WW domain containing adaptor with coiled-coil [Source:MGI Symbol;Acc:MGI:2387357]	1.2015	1.20068	1.02704	0.75445	0.27065	0.87636
ENSMUST00000220433	1.20318	0.0488575	0.413725	up	10:-:18011705-18023090	MERGE.3026	10:-:18011260-18023288	10:-:18011705-18023090	ENSMUSG00000078453	73112	E9QMV2	Abracl	ABRA C-terminal like	1.18033	1.5564	0.85028	0.86221	0.82377	0.69313
ENSMUST00000150940	1.51999	0.0488539	0.413725	up	2:-:84602629-84609697	MERGE.22595	2:-:84600071-84687631	2:-:84602629-84609697	ENSMUSG00000034101	12388	P30999	Ctnnd1	Mus musculus catenin (cadherin associated protein), delta 1 (Ctnnd1), transcript variant 7, mRNA. [Source:RefSeq mRNA;Acc:NM_001355065]	1.17993	0.48974	1.58772	0.86423	0.29521	0.54908
ENSMUST00000160734	5.63757	0.0487828	0.413557	up	17:-:35667741-35673618	MERGE.17451	17:-:35667730-35673739	17:-:35667741-35673618	ENSMUSG00000001524	14885	O70422	Gtf2h4	general transcription factor II H, polypeptide 4 [Source:MGI Symbol;Acc:MGI:1338799]	15.3033	20.0868	17.716	14.0901	1.37966	0
ENSMUST00000134651	1.02859	0.0487369	0.413453	up	2:+:181355970-181356616	MERGE.24650	2:+:181319739-181356616	2:+:181355970-181356616	ENSMUSG00000038685	269400	Q0VGM9	Rtel1	Regulator of telomere elongation helicase 1 [Source:UniProtKB/Swiss-Prot;Acc:Q0VGM9]	1.80329	1.11056	1.55471	1.53747	0.72299	1.23919
ENSMUST00000138326	1.59138	0.0486391	0.412993	up	14:-:69698332-69700021	MERGE.12939	14:-:69697307-69707584	14:-:69698332-69700021	ENSMUSG00000034194	71843	Q8BSI6	R3hcc1	R3H domain and coiled-coil containing 1 [Source:MGI Symbol;Acc:MGI:1919093]	0.79169	0.45831	0.49902	0.41308	0.52183	0.12914
ENSMUST00000186948	3.46216	0.0485738	0.412752	up	1:-:16643142-16657018	MERGE.203	1:-:16641725-16657042	1:-:16643142-16657018	ENSMUSG00000079658	67923	P83940	Eloc	Elongin-C [Source:UniProtKB/Swiss-Prot;Acc:P83940]	3.38996	36.8062	2.24952	1.07447	0.33378	1.32162
ENSMUST00000193678	1.57886	0.0484251	0.412114	up	9:+:108490845-108502317	MERGE.42345	9:+:108490602-108502337	9:+:108490845-108502317	ENSMUSG00000006676	71472	Q3UJD6	Usp19	ubiquitin specific peptidase 19 [Source:MGI Symbol;Acc:MGI:1918722]	9.74902	10.4693	7.39179	8.02879	3.13729	1.11357
ENSMUST00000107252	1.22206	0.0483663	0.411926	up	11:-:101418812-101424669	MERGE.7261	11:-:101406664-101425333	11:-:101418812-101424669	ENSMUSG00000097487	73635	Q9D9A7	Ptges3l	Putative protein PTGES3L [Source:UniProtKB/Swiss-Prot;Acc:Q9D9A7]	1.92379	0.97907	2.12447	0.66183	1.66723	0.96832
ENSMUST00000147490	1.13262	0.0483138	0.411759	up	11:-:121224597-121229322	MERGE.7987	11:-:121222588-121229322	11:-:121224597-121229322	ENSMUSG00000039294	217370	Q3TYS2	BC017643	Uncharacterized [Source:UniProtKB/Swiss-Prot;Acc:Q3TYS2]	0.79224	1.44141	0.99195	1.25978	0.64945	0.48738
ENSMUST00000174824	1.37634	0.0482844	0.411724	up	17:-:36255944-36257855	MERGE.17482	17:-:36255645-36258069	17:-:36255944-36257855	ENSMUSG00000024446	67676	Q8R040	Rpp21	Ribonuclease P protein subunit p21 [Source:UniProtKB/Swiss-Prot;Acc:Q8R040]	0.40807	0.76495	0.62993	0.292	0.35261	0.4108
ENSMUST00000095218	1.22729	0.0482144	0.411578	up	17:-:57838427-57839233	MERGE.17860	17:-:57838427-57839233	17:-:57838427-57839233	ENSMUSG00000071052	674419	A0A140T8L3	Rpl7a-ps5	ribosomal protein L7A, pseudogene 5	12.4353	6.18337	11.7349	7.06549	2.51084	5.45876
ENSMUST00000213640	1.13429	0.0481041	0.411342	up	9:-:50521618-50528656	MERGE.41158	9:-:50521617-50528724	9:-:50521618-50528656	ENSMUSG00000032067	19286	Q9R1Z7	Pts	6-pyruvoyl-tetrahydropterin synthase [Source:MGI Symbol;Acc:MGI:1338783]	1.51865	3.12476	4.23534	1.25333	1.57872	1.22983
ENSMUST00000048155	1.51948	0.0479497	0.410689	up	12:+:83632252-83683123	MERGE.9021	12:+:83631236-83683123	12:+:83632252-83683123	ENSMUSG00000010608	67039	B2RY56	Rbm25	RNA-binding protein 25 [Source:UniProtKB/Swiss-Prot;Acc:B2RY56]	17.1539	11.2989	14.605	15.1889	2.53435	2.96185
ENSMUST00000120943	1.59454	0.0479284	0.410674	up	17:+:24886680-24892149	MERGE.16912	17:+:24886643-24892152	17:+:24886680-24892149	ENSMUSG00000024160	79043	Q571F5	Spsb3	SPRY domain-containing SOCS box protein 3 [Source:UniProtKB/Swiss-Prot;Acc:Q571F5]	1.07328	1.49439	1.26472	0.77628	0.20018	1.11382
ENSMUST00000131616	1.45515	0.0479024	0.410578	up	8:-:116889279-116921422	MERGE.39863	8:-:116888685-116921455	8:-:116889279-116921422	ENSMUSG00000014633	66531	Q8K199	Cmc2	COX assembly mitochondrial [Source:UniProtKB/Swiss-Prot;Acc:Q8K199]	2.2644	0.66735	0.67844	0.65734	0.48847	0.55607
ENSMUST00000023736	1.23477	0.0478399	0.410308	up	15:-:98903917-98918231	MERGE.14806	15:-:98903917-98918231	15:-:98903917-98918231	ENSMUSG00000022999	74775	Q9D1E5	Lmbr1l	Protein LMBR1L [Source:UniProtKB/Swiss-Prot;Acc:Q9D1E5]	2.23846	2.71404	2.07627	0.76938	0.95046	2.32104
ENSMUST00000149720	1.82976	0.0478384	0.410308	up	2:+:32757276-32762242	MERGE.21887	2:+:32757234-32762244	2:+:32757276-32762242	ENSMUSG00000009563	30933	Q8R1J9	Tor2a	Torsin-2A [Source:UniProtKB/Swiss-Prot;Acc:Q8R1J9]	7.06155	1.96699	12.9545	1.49461	2.02331	1.57358
ENSMUST00000035053	1.2541	0.0478154	0.410274	up	9:+:109832758-109842974	MERGE.42441	9:+:109832749-109843116	9:+:109832758-109842974	ENSMUSG00000032478	54369	O88425	Nme6	Nucleoside diphosphate kinase 6 [Source:UniProtKB/Swiss-Prot;Acc:O88425]	1.18372	1.49688	2.06831	0.6518	0.73825	1.64659
ENSMUST00000043301	1.01262	0.0477951	0.41024	up	6:+:122553801-122564180	ENSMUSG00000040627	6:+:122553801-122564180	6:+:122553801-122564180	ENSMUSG00000040627	11628	Q9WVE0	Aicda	Single-stranded DNA cytosine deaminase [Source:UniProtKB/Swiss-Prot;Acc:Q9WVE0]	0.60734	0.3733	0.68868	0.61501	0.27735	0.36546
ENSMUST00000051822	1.56135	0.0475652	0.409834	up	9:-:54717159-54734517	MERGE.41204	9:-:54714735-54734519	9:-:54717159-54734517	ENSMUSG00000061559	66317	A0MNP4	Wdr61	WD repeat domain 61 [Source:MGI Symbol;Acc:MGI:1917493]	38.4357	51.5545	40.2929	30.41	4.56975	21.3752
ENSMUST00000142141	2.80382	0.0475223	0.409683	up	17:+:27018040-27022517	MERGE.17059	17:+:26973167-27036378	17:+:27018040-27022517	ENSMUSG00000048731	70772	Q6K1E7	Ggnbp1	Gametotin-binding protein 1 [Source:UniProtKB/Swiss-Prot;Acc:Q6K1E7]	0.90618	0.99672	0.75886	0.02837	0.41108	0.71838
ENSMUST00000036113	6.54418	0.0475148	0.409683	up	11:-:119143045-119228499	MERGE.7867	11:-:119142630-119228499	11:-:119143045-119228499	ENSMUSG00000039976	207592	A2ABG4	Tbc1d16	Mus musculus TBC1 domain family, member 16 (Tbc1d16), transcript variant 2, mRNA. [Source:RefSeq mRNA;Acc:NM_001347625]	2.2212	0.98177	1.12407	5.47085	0	0
ENSMUST00000164399	1.28766	0.0475133	0.409683	up	2:+:163658386-163726158	MERGE.24147	2:+:163658386-163726158	2:+:163658386-163726158	ENSMUSG00000035268	18769	Q3TP50	Pkig	cAMP-dependent protein kinase inhibitor gamma [Source:UniProtKB/Swiss-Prot;Acc:O70139]	0.65124	1.48678	1.79395	0.67768	0.61455	0.93722
ENSMUST00000177800	3.21189	0.0474992	0.409667	up	5:-:120609058-120612589	MERGE.31472	5:-:120594305-120612589	5:-:120609058-120612589	ENSMUSG00000029600	100764	Q9D1H0	Rita1	RBPJ-interacting and tubulin-associated protein 1 [Source:UniProtKB/Swiss-Prot;Acc:Q9D1H0]	1.71896	1.88383	0.63667	0.05415	0.06036	1.66334
ENSMUST00000160141	1.35645	0.0474789	0.40964	up	19:-:5730307-5731660	MERGE.19787	19:-:5728087-5731732	19:-:5730307-5731660	ENSMUSG00000079478	56390	Q9D002	Sssca1	Sjogren syndrome/scleroderma autoantigen 1 [Source:MGI Symbol;Acc:MGI:1913482]	1.37539	1.12482	0.67233	0.84749	1.00561	0.28204
ENSMUST00000016951	1.24313	0.0474529	0.409618	up	13:+:33084125-33094380	ENSMUSG00000051029	13:+:33078575-33094380	13:+:33084125-33094380	ENSMUSG00000051029	282663	Q8VHP7	Serpinb1b	serine (or cysteine) peptidase inhibitor, clade B, member 1b [Source:MGI Symbol;Acc:MGI:2445361]	0.47315	0.38778	0.87318	0.22635	0.48234	0.41209
ENSMUST00000223258	1.24345	0.0474463	0.409618	up	13:-:3917309-3918178	MERGE.9782	13:-:3852397-3918220	13:-:3917309-3918178	ENSMUSG00000021215	56349	Q9Z206	Net1	neuroepithelial cell transforming gene 1	1.07231	0.99672	0.84862	0.43499	0.52703	1.11748
ENSMUST00000032585	3.68158	0.0473544	0.409569	up	7:-:38261996-38271423	MERGE.35504	7:-:38212860-38271423	7:-:38261996-38271423	ENSMUSG00000030423	66161	Q9CR08	Pop4	processing of precursor 4, ribonuclease P/MRP family, (S. cerevisiae) [Source:MGI Symbol;Acc:MGI:1913411]	14.2479	12.7317	5.72213	3.45724	3.59157	0.05012
ENSMUST00000141392	1.4158	0.0472324	0.409071	up	16:+:23107759-23109093	MERGE.15516	16:+:23107444-23127718	16:+:23107759-23109093	ENSMUSG00000022884	13682	Q52KC1	Eif4a2	Mus musculus eukaryotic translation initiation factor 4A2 (Eif4a2), transcript variant 5, mRNA. [Source:RefSeq mRNA;Acc:NM_001347179]	0.63078	0.88068	0.9823	0.37171	0.31075	0.87156
ENSMUST00000071457	6.18745	0.0472087	0.408983	up	7:-:80227159-80232624	MERGE.36005	7:-:80227147-80232813	7:-:80227159-80232624	ENSMUSG00000030538	23991	Q9Z0F4	Cib1	Calcium and integrin-binding protein 1 [Source:UniProtKB/Swiss-Prot;Acc:Q9Z0F4]	16.3503	2.43881	2.55368	0	0	5.37016
ENSMUST00000121584	4.39474	0.0471842	0.408961	up	16:-:97791520-97851850	MERGE.16330	16:-:97791467-97851850	16:-:97791520-97851850	ENSMUSG00000014039	114604	E9Q8T2	Prdm15	Mus musculus PR domain containing 15 (Prdm15), transcript variant 2, mRNA. [Source:RefSeq mRNA;Acc:NM_001359077]	0.46145	0.51741	0.80535	0.41014	0.15442	0
ENSMUST00000118097	4.94557	0.0471825	0.408961	up	5:-:45434053-45450171	MERGE.30309	5:-:45434021-45450236	5:-:45434053-45450171	ENSMUSG00000015806	110391	Q8BVI4	Qdpr	quinoid dihydropteridine reductase [Source:MGI Symbol;Acc:MGI:97836]	5.34254	18.9212	5.66224	3.20761	0	1.27211
ENSMUST00000136618	1.0098	0.0471431	0.408909	up	16:+:13819306-13835448	MERGE.15242	16:+:13818845-13949619	16:+:13819306-13835448	ENSMUSG00000022681	18203	Q64311	Ntan1	Mus musculus N-terminal Asn amidase (Ntan1), transcript variant 3, mRNA. [Source:RefSeq mRNA;Acc:NM_001346107]	3.54789	7.6699	6.697	2.65011	3.48766	3.69692
ENSMUST00000048545	1.7946	0.0470403	0.40842	up	8:-:8665075-8690521	MERGE.37503	8:-:8665075-8690521	8:-:8665075-8690521	ENSMUSG00000040459	234023	Q3UL36	Arglu1	Arginine and glutamate-rich protein 1 [Source:UniProtKB/Swiss-Prot;Acc:Q3UL36]	0.49919	2.38043	2.38924	0.74165	0.36217	0.51672
ENSMUST00000124556	3.7551	0.0469917	0.408229	up	19:+:6341208-6355301	MERGE.19862	19:+:6341135-6355615	19:+:6341208-6355301	ENSMUSG00000024948	26412	Q61161	Map4k2	Mitogen-activated protein kinase kinase kinase kinase 2 [Source:UniProtKB/Swiss-Prot;Acc:Q61161]	1.13977	1.69737	1.83594	0.20693	0.00591	1.32866
ENSMUST00000109024	1.36413	0.0469634	0.408197	up	15:-:99778470-99820143	MERGE.14868	15:-:99778470-99875456	15:-:99778470-99820143	ENSMUSG00000023022	65970	Q9ERG0	Lima1	LIM domain and actin-binding protein 1 [Source:UniProtKB/Swiss-Prot;Acc:Q9ERG0]	26.3099	6.47089	19.7655	6.31999	5.97874	5.11047
ENSMUST00000119488	1.28253	0.0469081	0.408124	up	5:+:143548708-143564531	MERGE.32217	5:+:143548706-143710250	5:+:143548708-143564531	ENSMUSG00000083012	67238	Q3ZN08	Fam220a	Protein FAM220A [Source:UniProtKB/Swiss-Prot;Acc:Q3ZN08]	4.77847	5.48987	4.60152	5.04548	1.27454	1.63026
ENSMUST00000150324	2.86005	0.0468344	0.407989	up	17:-:25782825-25785338	MERGE.16955	17:-:25779385-25785673	17:-:25782825-25785338	ENSMUSG00000061046	68977	Q9DB32	Haghl	Hydroxyacylglutathione hydrolase-like protein [Source:UniProtKB/Swiss-Prot;Acc:Q9DB32]	0.4341	5.28968	3.54495	0.36537	0.58606	0.26745
ENSMUST00000140594	1.12801	0.0467812	0.407756	up	18:+:80256307-80292714	MERGE.19513	18:+:80253292-80292725	18:+:80256307-80292714	ENSMUSG00000034006	66943	Q80XM9	Pqlc1	PQ-loop repeat-containing protein 1 [Source:UniProtKB/Swiss-Prot;Acc:Q80XM9]	1.24378	0.77985	2.17519	0.86262	0.99358	0.53487
ENSMUST00000033289	1.45621	0.0467717	0.407702	up	7:+:102267806-102437318	MERGE.36446	7:+:102267806-102437319	7:+:102267806-102437318	ENSMUSG00000030987	20866	P70302	Stim1	Stromal interaction molecule 1 [Source:UniProtKB/Swiss-Prot;Acc:P70302]	3.68604	4.51049	9.72138	1.80487	3.85109	1.1743
ENSMUST00000030968	1.28738	0.0466445	0.407195	up	5:+:48372329-48388845	MERGE.30331	5:+:48327952-48433863	5:+:48372329-48388845	ENSMUSG00000029089	70592	A0A0G2JE33,A0A0G2JE98	5730480H06Rik	RIKEN cDNA 5730480H06 gene	1.41719	0.4522	0.72348	0.53799	0.3271	0.60287
ENSMUST00000111957	4.0874	0.0466249	0.407085	up	1:+:143739615-143746776	MERGE.1897	1:+:143716338-143749676	1:+:143739615-143746776	ENSMUSG00000018196	69367	Q923X4	Glrx2	Glutaredoxin-2, mitochondrial [Source:UniProtKB/Swiss-Prot;Acc:Q923X4]	3.48221	4.93167	4.13231	0	0.93305	3.17684
ENSMUST00000105899	1.13371	0.0466244	0.407085	up	4:+:133584419-133591490	MERGE.28794	4:+:133584362-133591735	4:+:133584419-133591490	ENSMUSG00000028848	100210	Q8VEJ1	Gpn2	GPN-loop GTPase 2 [Source:MGI Symbol;Acc:MGI:2140368]	0.99579	1.5617	1.12493	0.51013	1.26359	0.87182
ENSMUST00000227545	4.04802	0.0465671	0.406966	up	17:+:15050345-15052064	MERGE.16665	17:+:14978340-15075025	17:+:15050345-15052064	ENSMUSG00000036552	100041621,100041574	F6UWZ4,Q8C5D3	Ermard	predicted gene 3435	0.06522	0.07551	1.83229	0.08167	0	0
ENSMUST00000152037	2.26927	0.04653	0.406752	up	7:-:34141083-34144548	MERGE.35452	7:-:34140688-34169599	7:-:34141083-34144548	ENSMUSG00000052997	50995	Q9Z1F9	Uba2	ubiquitin-like modifier activating enzyme 2 [Source:MGI Symbol;Acc:MGI:1858313]	1.11632	3.26435	1.70113	0.89609	0.11986	1.3615
ENSMUST00000177053	1.06996	0.0461423	0.406095	up	8:+:4166567-4193701	MERGE.37476	8:+:4166567-4211257	8:+:4166567-4193701	ENSMUSG00000011832	213027	H3BJX1	Evi5l	Mus musculus ecotropic viral integration site 5 like (Evi5l), transcript variant 2, mRNA. [Source:RefSeq mRNA;Acc:NM_001346730]	2.19856	1.68572	1.53535	1.0251	0.7672	1.79925
ENSMUST00000102483	1.3372	0.0461339	0.406078	up	11:-:78180935-78183584	MERGE.6480	11:-:78180932-78183584	11:-:78180935-78183584	ENSMUSG00000058546	268449	P62751	Rpl23a	ribosomal protein L23A [Source:MGI Symbol;Acc:MGI:3040672]	474.007	438.171	587.215	72.5635	277.418	303.71
ENSMUST00000171641	3.64759	0.0460832	0.4059	up	4:-:41714798-41723163	MERGE.27412	4:-:41714798-41723170	4:-:41714798-41723163	ENSMUSG00000028447	53598	Q9Z0Y1	Dctn3	Dynactin subunit 3 [Source:UniProtKB/Swiss-Prot;Acc:Q9Z0Y1]	0.98824	1.20317	1.27703	1.00788	0.51195	0
ENSMUST00000205617	1.64073	0.0460679	0.405874	up	7:-:80377756-80387936	MERGE.36025	7:-:80377756-80387946	7:-:80377756-80387936	ENSMUSG00000053158	14159	P16879	Fes	Tyrosine-protein kinase Fes/Fps [Source:UniProtKB/Swiss-Prot;Acc:P16879]	1.60483	0.30349	1.3844	0.47226	0.40694	0.29843
ENSMUST00000136484	1.0463	0.0460219	0.405643	up	11:+:60459429-60460335	MERGE.5857	11:+:60454591-60468754	11:+:60459429-60460335	ENSMUSG00000020537	13495	Q9QXB9	Drg2	Developmentally-regulated GTP-binding protein 2 [Source:UniProtKB/Swiss-Prot;Acc:Q9QXB9]	1.31627	0.73659	1.09044	0.90656	0.70429	0.74719
ENSMUST00000107302	1.01998	0.0459795	0.405502	up	11:+:101087277-101092207	MERGE.7240	11:+:101087277-101092207	11:+:101087277-101092207	ENSMUSG00000017801	21428	A2BFB0	Mlx	MAX-like protein X [Source:MGI Symbol;Acc:MGI:108398]	16.1862	8.27254	15.6014	7.86522	3.63914	8.94248
ENSMUST00000128825	1.00702	0.045975	0.405502	up	11:-:102403042-102404493	MERGE.7339	11:-:102393987-102408474	11:-:102403042-102404493	ENSMUSG00000018677	68066	Q14BQ5	Slc25a39	Solute carrier family 25 member 39 [Source:UniProtKB/Swiss-Prot;Acc:Q9D8K8]	5.37519	3.67096	4.16212	2.497	2.00536	4.27652
ENSMUST00000105699	1.78638	0.0459291	0.405463	up	4:-:148616726-148626758	MERGE.29312	4:-:148612382-148627019	4:-:148616726-148626758	ENSMUSG00000041459	230908	Q8BLD4	Tardbp	TAR DNA binding protein [Source:MGI Symbol;Acc:MGI:2387629]	0.74821	0.66342	3.37725	0.43882	0.44287	0.60623
ENSMUST00000229710	1.96922	0.0458553	0.405085	up	15:+:76343533-76345932	MERGE.14119	15:+:76343523-76346260	15:+:76343533-76345932	ENSMUSG00000022551	66445	Q9D0M3	Cyc1	cytochrome c-1	29.5816	3.77703	8.06192	2.87471	2.6281	2.40052
ENSMUST00000126020	1.39059	0.0458416	0.40501	up	4:+:40723362-40724111	MERGE.27402	4:+:40722150-40757831	4:+:40723362-40724111	ENSMUSG00000028410	15502	P63037	Dnaja1	DnaJ homolog subfamily A member 1 [Source:UniProtKB/Swiss-Prot;Acc:P63037]	0.3624	0.5035	0.79885	0.3449	0.2428	0.35752
ENSMUST00000165100	3.6036	0.0457919	0.404774	up	14:+:51884889-51891793	MERGE.12487	14:+:51884842-51896745	14:+:51884889-51891793	ENSMUSG00000004561	52535	Q3U2U7	Mettl17	Methyltransferase-like protein 17, mitochondrial [Source:UniProtKB/Swiss-Prot;Acc:Q3U2U7]	0.52964	0.69352	0.5178	0.16581	0.73928	0
ENSMUST00000229648	4.33839	0.0457763	0.404758	up	15:+:100469107-100478075	MERGE.14912	15:+:100469023-100479164	15:+:100469107-100478075	ENSMUSG00000037353	68614	Q924L1	Letmd1	LETM1 domain containing 1	0.73784	0.29046	2.08092	0	0.06179	0.46795
ENSMUST00000140475	1.32324	0.0457499	0.404736	up	2:-:59876667-59882586	MERGE.22287	2:-:59852364-59882591	2:-:59876667-59882586	ENSMUSG00000026988	72137	Q9D0I6	Wdsub1	WD repeat, SAM and U-box domain containing 1 [Source:MGI Symbol;Acc:MGI:1919387]	0.49181	0.67162	0.94022	0.33162	0.79209	0.31102
ENSMUST00000062530	1.01736	0.0456706	0.404474	up	11:+:103133345-103139876	MERGE.7364	11:+:103132429-103139876	11:+:103133345-103139876	ENSMUSG00000043372	71059	Q3TVI4	Hexim2	Protein HEXIM2 [Source:UniProtKB/Swiss-Prot;Acc:Q3TVI4]	0.95357	1.15324	0.72944	0.93991	0.79729	0.36592
ENSMUST00000139532	1.31185	0.0456558	0.404474	up	11:+:87127305-87149317	MERGE.6821	11:+:87127077-87250898	11:+:87127305-87149317	ENSMUSG00000018548	68729	Q6PCX9	Trim37	E3 ubiquitin-protein ligase TRIM37 [Source:UniProtKB/Swiss-Prot;Acc:Q6PCX9]	0.8475	1.21292	0.52148	0.85492	0.41075	0.37326
ENSMUST00000203749	1.06413	0.0455439	0.404397	up	6:+:83056853-83057682	MERGE.33539	6:+:83034173-83057808	6:+:83056853-83057682	ENSMUSG00000068328	11993	Q3TBX5	Aup1	ancient ubiquitous protein 1 isoform 2 [Source:RefSeq peptide;Acc:NP_001288578]	1.04227	1.0152	0.75082	0.78725	0.48494	0.85493
ENSMUST00000169075	1.09754	0.0455319	0.404397	up	15:+:84769886-84771940	MERGE.14541	15:+:84720052-84777550	15:+:84769886-84771940	ENSMUSG00000078954	73167	Q9CXP4	Arhgap8	Rho GTPase-activating protein 8 [Source:UniProtKB/Swiss-Prot;Acc:Q9CXP4]	1.00984	1.7538	1.68876	1.26457	0.83902	1.07307
ENSMUST00000140642	1.91505	0.0453558	0.403925	up	4:+:135153505-135155426	MERGE.28880	4:+:135120652-135177990	4:+:135153505-135155426	ENSMUSG00000070691	12399	Q3U1Q3	Runx3	Runt-related transcription factor 3 [Source:UniProtKB/Swiss-Prot;Acc:Q64131]	0.96951	0.39288	1.28333	0.24281	0.6428	0.2562
ENSMUST00000205650	1.50399	0.0453381	0.403922	up	4:-:98937258-99120762	MERGE.27970	4:-:98936671-99120915	4:-:98937258-99120762	ENSMUSG00000028556	67299	A2A9M5	Dock7	dedicator of cytokinesis 7 [Source:HGNC Symbol;Acc:HGNC:19190]	2.81648	4.82426	2.06554	2.64653	0.63756	0.80552
ENSMUST00000000087	1.28745	0.0451086	0.403335	up	4:+:120405307-120530184	MERGE.28344	4:+:120405281-120530186	4:+:120405307-120530184	ENSMUSG00000000085	29871	Q8K214	Scmh1	Polycomb protein SCMH1 [Source:UniProtKB/Swiss-Prot;Acc:Q8K214]	1.23428	0.86553	2.84469	0.58592	0.87456	0.74218
ENSMUST00000178245	1.05296	0.0451009	0.403325	up	11:+:70844975-70940483	MERGE.6235	11:+:70844778-70943105	11:+:70844975-70940483	ENSMUSG00000020817	54189	O35551	Rabep1	rabaptin, RAB GTPase binding effector protein 1 [Source:MGI Symbol;Acc:MGI:1860236]	1.07758	1.95631	0.70893	0.74354	0.83391	0.60696
ENSMUST00000130810	4.36396	0.0450722	0.403247	up	17:+:27857243-27879761	MERGE.17079	17:+:27856490-27900040	17:+:27857243-27879761	ENSMUSG00000039512	224648	B2KF50	Uhrf1bp1	UHRF1 (ICBP90) binding protein 1 [Source:MGI Symbol;Acc:MGI:3041238]	1.00183	0.01589	0.63766	0.03437	0.03831	0
ENSMUST00000131526	1.66186	0.0449961	0.402768	up	5:+:52741606-52751513	MERGE.30380	5:+:52741574-52769340	5:+:52741606-52751513	ENSMUSG00000029186	67073	Q8CBQ5	Pi4k2b	Phosphatidylinositol 4-kinase type 2-beta [Source:UniProtKB/Swiss-Prot;Acc:Q8CBQ5]	0.93463	1.289	1.09904	0.36144	1.72665	0.27442
ENSMUST00000143456	1.52356	0.0449679	0.402609	up	2:-:34852102-34870933	MERGE.21952	2:-:34849734-34874968	2:-:34852102-34870933	ENSMUSG00000026869	66998	Q8BJY1	Psmd5	26S proteasome non-ATPase regulatory subunit 5 [Source:UniProtKB/Swiss-Prot;Acc:Q8BJY1]	7.75637	7.55209	8.62439	3.49398	5.97122	1.04154
ENSMUST00000134491	1.05323	0.0449094	0.402372	up	16:+:91372841-91393863	MERGE.16204	16:+:91372783-91425834	16:+:91372841-91393863	ENSMUSG00000022971	15976	O35664	Ifnar2	interferon (alpha and beta) receptor 2 [Source:MGI Symbol;Acc:MGI:1098243]	0.70389	0.86671	0.7123	0.55964	0.40548	0.78732
ENSMUST00000035925	1.22436	0.0449056	0.402372	up	8:-:106200717-106210933	MERGE.39419	8:-:106200438-106251991	8:-:106200717-106210933	ENSMUSG00000033106	66432	Q7TPE5	Slc7a6os	Probable RNA polymerase II nuclear localization protein SLC7A6OS [Source:UniProtKB/Swiss-Prot;Acc:Q7TPE5]	1.9538	3.24238	1.31364	0.76118	1.5656	1.33431
ENSMUST00000044043	1.24207	0.0447992	0.402087	up	13:-:21501029-21501418	MERGE.10011	13:-:21501029-21501418	13:-:21501029-21501418	ENSMUSG00000079941	100040340	Q9D881	Gm11273	cytochrome c oxidase, subunit Vb pseudogene	7.25939	5.00551	11.2917	5.24009	2.38799	5.70203
ENSMUST00000216394	2.96536	0.0447086	0.401745	up	9:-:124441769-124442746	MERGE.42801	9:-:124441769-124442748	9:-:124441769-124442746	ENSMUSG00000093803	19054	Q4VA48	Ppp2r3d	serine/threonine-protein phosphatase 2A regulatory subunit B'' subunit delta isoform 2 [Source:RefSeq peptide;Acc:NP_035284]	1.14941	0.50274	1.40761	0.03199	0.57044	0.41998
ENSMUST00000132093	1.18171	0.0447053	0.401745	up	11:-:68972484-68973789	MERGE.6034	11:-:68972484-68975185	11:-:68972484-68973789	ENSMUSG00000032892	57785	Q9JIB0	Rangrf	RAN guanine nucleotide release factor [Source:MGI Symbol;Acc:MGI:1889073]	0.75526	1.68411	1.08814	0.94576	0.48155	0.85417
ENSMUST00000066936	4.35806	0.0446315	0.401563	up	2:+:26315515-26348237	MERGE.21595	2:+:26315515-26348237	2:+:26315515-26348237	ENSMUSG00000026930	67839	Q6IR34	Gpsm1	Mus musculus G-protein signalling modulator 1 (AGS3-like, C. elegans) (Gpsm1), transcript variant 5, mRNA. [Source:RefSeq mRNA;Acc:NM_001355575]	0.9592	1.26789	0.55279	1.0777	0	0.05946
ENSMUST00000141353	4.16508	0.0445797	0.401344	up	11:-:23611830-23633631	MERGE.5274	11:-:23564961-23633639	11:-:23611830-23633631	ENSMUSG00000042208	71675	Q68FF0	0610010F05Rik	RIKEN cDNA 0610010F05 gene [Source:MGI Symbol;Acc:MGI:1918925]	2.24177	2.70165	2.22432	2.29524	0	0.31462
ENSMUST00000110357	1.13222	0.0445266	0.401206	up	2:-:127740736-127788897	MERGE.23347	2:-:127740732-127788897	2:-:127740736-127788897	ENSMUSG00000027378	53885	A2APS1	Nphp1	nephronophthisis 1 (juvenile) homolog (human) [Source:MGI Symbol;Acc:MGI:1858233]	2.01849	2.04603	2.13867	0.71797	1.08532	1.90943
ENSMUST00000032747	3.65554	0.0443731	0.400685	up	7:+:80343104-80346714	MERGE.36021	7:+:80343104-80371292	7:+:80343104-80346714	ENSMUSG00000030532	68695	Q9D114	Hddc3	Guanosine-3',5'-bis(diphosphate) 3'-pyrophosphohydrolase MESH1 [Source:UniProtKB/Swiss-Prot;Acc:Q9D114]	0.44784	0.91949	0.84524	0.20189	0	0.50493
ENSMUST00000188528	1.71157	0.0443568	0.400594	up	1:-:36354719-36368041	MERGE.362	1:-:36335730-36369181	1:-:36354719-36368041	ENSMUSG00000010453	226976	A2RSY1	Kansl3	KAT8 regulatory NSL complex subunit 3 [Source:UniProtKB/Swiss-Prot;Acc:A2RSY1]	0.70903	1.02614	0.31923	0.32555	0.41236	0.1943
ENSMUST00000061681	1.19395	0.0442993	0.400553	up	17:+:50698525-50699880	MERGE.17732	17:+:50698525-50699883	17:+:50698525-50699880	ENSMUSG00000044645	654432	-	Gm7334	B-cell translocation gene 3 pseudogene	2.82595	2.50974	3.21887	1.93176	2.49666	0.73408
ENSMUST00000186913	1.31068	0.0442476	0.400461	up	11:+:120099099-120100414	MERGE.7915	11:+:120098928-120100705	11:+:120099099-120100414	ENSMUSG00000078572	208501	A2AMZ4	Ndufaf8	NADH dehydrogenase [ubiquinone] 1 alpha subcomplex assembly factor 8 [Source:UniProtKB/Swiss-Prot;Acc:A2AMZ4]	0.76449	0.96323	0.53452	0.53498	0.56493	0.3433
ENSMUST00000028580	4.6569	0.0442309	0.400369	up	2:+:110017817-110045316	MERGE.22904	2:+:110017817-110173360	2:+:110017817-110045316	ENSMUSG00000027160	68201	Q8BIA8	Ccdc34	Mus musculus coiled-coil domain containing 34 (Ccdc34), transcript variant 2, mRNA. [Source:RefSeq mRNA;Acc:NM_001355581]	0.62723	6.05177	1.67087	1.57635	0.01216	0.03069
ENSMUST00000154460	2.08567	0.0441392	0.40015	up	14:-:21031442-21052450	MERGE.11921	14:-:20929416-21052508	14:-:21031442-21052450	ENSMUSG00000021824	55946	Q9JKC8	Ap3m1	AP-3 complex subunit mu-1 [Source:UniProtKB/Swiss-Prot;Acc:Q9JKC8]	4.12249	3.04402	9.75153	4.13425	0.49728	0.86043
ENSMUST00000127686	4.00352	0.0440458	0.399663	up	5:+:105731784-105811848	MERGE.30994	5:+:105698885-105834273	5:+:105731784-105811848	ENSMUSG00000046079	231549	Q8BGR2	Lrrc8d	Volume-regulated anion channel subunit LRRC8D [Source:UniProtKB/Swiss-Prot;Acc:Q8BGR2]	3.20464	5.74371	1.48686	0.68017	0	1.65859
ENSMUST00000070538	2.84591	0.04396	0.399443	up	17:-:66494512-66519717	MERGE.17913	17:-:66494512-66519717	17:-:66494512-66519717	ENSMUSG00000023460	19328	P35283	Rab12	Ras-related protein Rab-12 [Source:UniProtKB/Swiss-Prot;Acc:P35283]	12.9044	9.28219	11.9832	1.58082	0.2998	11.1043
ENSMUST00000026032	4.9955	0.0438183	0.398773	up	19:-:47033619-47050845	MERGE.20783	19:-:47033619-47050845	19:-:47033619-47050845	ENSMUSG00000025050	71041	Q99NA9	Pcgf6	polycomb group ring finger 6	10.3186	0.80608	1.08202	1.16783	0.02399	0.02019
ENSMUST00000115352	1.0197	0.043621	0.398087	up	1:-:16642767-16657042	MERGE.203	1:-:16641725-16657042	1:-:16642767-16657042	ENSMUSG00000079658	67923	P83940	Eloc	Elongin-C [Source:UniProtKB/Swiss-Prot;Acc:P83940]	4.61154	1.816	3.3694	1.81123	1.82226	2.32748
ENSMUST00000089293	3.5225	0.0434908	0.397554	up	15:-:79915810-79932639	MERGE.14314	15:-:79915807-79971119	15:-:79915810-79932639	ENSMUSG00000053411	52609	Q8VDS3	Cbx7	Chromobox protein homolog 7 [Source:UniProtKB/Swiss-Prot;Acc:Q8VDS3]	1.26411	1.48517	0.44861	1.33303	0.02972	0.025
ENSMUST00000143924	3.08436	0.0434026	0.397352	up	17:+:15499912-15507359	MERGE.16672	17:+:15499888-15529138	17:+:15499912-15507359	ENSMUSG00000014767	21374	P29037	Tbp	TATA box binding protein [Source:MGI Symbol;Acc:MGI:101838]	0.46087	0.4515	0.7023	0.36995	0	0.24982
ENSMUST00000025632	5.92058	0.0433856	0.397321	up	19:+:18670780-18704788	MERGE.20143	19:+:18670780-18707200	19:+:18670780-18704788	ENSMUSG00000024726	67383	Q80UY1	Carnmt1	carnosine N-methyltransferase 1	10.2416	8.82096	8.98766	0.06483	0	17.8957
ENSMUST00000230812	1.2812	0.0433792	0.397321	up	15:-:102338252-102350478	MERGE.14967	15:-:102338252-102350771	15:-:102338252-102350478	ENSMUSG00000036678	223921	P58742	Aaas	achalasia, adrenocortical insufficiency, alacrimia	6.26704	6.5585	4.21607	3.38217	1.15695	3.83216
ENSMUST00000134306	1.00321	0.0433243	0.397182	up	6:+:149141564-149150398	MERGE.34746	6:+:149139849-149151171	6:+:149141564-149150398	ENSMUSG00000039958	320204	Q80ZM3	Etfbkmt	Electron transfer flavoprotein beta subunit lysine methyltransferase [Source:UniProtKB/Swiss-Prot;Acc:Q80ZM3]	0.66985	0.43087	0.76978	0.49264	0.53428	0.42458
ENSMUST00000225765	1.31035	0.043301	0.397116	up	14:-:57341624-57398496	MERGE.12673	14:-:57274993-57398529	14:-:57341624-57398496	ENSMUSG00000021947	68631	A7VMV2	Cryl1	crystallin, lambda 1	0.84247	0.34836	0.63941	0.54005	0.39198	0.23558
ENSMUST00000100208	2.93321	0.0432866	0.397059	up	2:-:31032999-31141802	MERGE.21799	2:-:31026206-31142008	2:-:31032999-31141802	ENSMUSG00000075415	14269	Q80TY0	Fnbp1	Mus musculus formin binding protein 1 (Fnbp1), transcript variant 6, mRNA. [Source:RefSeq mRNA;Acc:NM_001355105]	1.32409	0.14039	0.45596	0.10932	0.14217	0.04557
ENSMUST00000169926	4.58429	0.0432578	0.39705	up	12:-:40213980-40248079	MERGE.8464	12:-:40201567-40248504	12:-:40213980-40248079	ENSMUSG00000001627	15982	P19182	Ifrd1	Interferon-related developmental regulator 1 [Source:UniProtKB/Swiss-Prot;Acc:P19182]	9.82246	5.34618	5.97856	1.81337	4.15699	0
ENSMUST00000198759	1.49094	0.0432098	0.396845	up	1:+:138963728-139085928	MERGE.1876	1:+:138963435-139178960	1:+:138963728-139085928	ENSMUSG00000056268	329260	Q3U1T9	Dennd1b	DENN domain-containing protein 1B [Source:UniProtKB/Swiss-Prot;Acc:Q3U1T9]	0.69167	1.40144	1.72168	0.52587	0.44825	1.07345
ENSMUST00000124533	1.31167	0.0431992	0.396845	up	7:+:127904762-127908608	MERGE.37001	7:+:127904082-127910221	7:+:127904762-127908608	ENSMUSG00000030802	12041	O55028	Bckdk	[3-methyl-2-oxobutanoate dehydrogenase [lipoamide]] kinase, mitochondrial [Source:UniProtKB/Swiss-Prot;Acc:O55028]	2.63651	2.19039	1.29397	0.86949	0.65315	1.80234
ENSMUST00000226355	4.63377	0.0431982	0.396845	up	15:+:44428092-44435855	MERGE.13826	15:+:44428092-44438256	15:+:44428092-44435855	ENSMUSG00000022338	223527	Q9JIX0	Eny2	ENY2 transcription and export complex 2 subunit	0.4232	0.09527	1.58782	0	0	0.23471
ENSMUST00000222808	1.23215	0.0431582	0.396676	up	12:-:28631083-28633908	MERGE.8280	12:-:28626976-28635953	12:-:28631083-28633908	ENSMUSG00000061477	20115	P62082	Rps7	ribosomal protein S7	3.57973	4.06692	7.51867	5.1551	1.96744	2.25979
ENSMUST00000137677	1.20576	0.0430647	0.396362	up	7:-:128287965-128290615	MERGE.36936	7:-:128271379-128298170	7:-:128287965-128290615	ENSMUSG00000030780	233913	A0A0R4J0B5	BC017158	cDNA sequence BC017158 [Source:MGI Symbol;Acc:MGI:2384572]	1.0299	0.89994	0.56693	0.53534	0.62384	0.52491
ENSMUST00000130148	1.7011	0.0430552	0.396308	up	16:+:10545377-10563445	MERGE.15120	16:+:10545339-10744878	16:+:10545377-10563445	ENSMUSG00000068663	74374	Q80U30	Clec16a	Protein CLEC16A [Source:UniProtKB/Swiss-Prot;Acc:Q80U30]	1.80585	5.20482	2.97544	1.76419	2.5564	0.49638
ENSMUST00000091466	2.16567	0.0430388	0.396275	up	13:+:76098734-76187983	MERGE.11078	13:+:76098734-76190316	13:+:76098734-76187983	ENSMUSG00000033991	218343	F8VPK0	Ttc37	tetratricopeptide repeat domain 37	5.35357	2.82468	2.17815	0.33362	0.52624	3.08573
ENSMUST00000150378	1.17231	0.0430133	0.396275	up	11:-:98098422-98150403	MERGE.7126	11:-:98047154-98150403	11:-:98098422-98150403	ENSMUSG00000020883	72194	Q9CZV8	Fbxl20	F-box/LRR-repeat protein 20 [Source:UniProtKB/Swiss-Prot;Acc:Q9CZV8]	0.41407	0.67118	0.82775	0.55741	0.34678	0.38905
ENSMUST00000136348	1.0018	0.0429996	0.396275	up	X:+:48341358-48408049	MERGE.43150	X:+:48341358-48408049	X:+:48341358-48408049	ENSMUSG00000036959	320376	A2AQH4	Bcorl1	BCL-6 corepressor-like protein 1 [Source:UniProtKB/Swiss-Prot;Acc:A2AQH4]	4.49854	2.3862	3.89007	2.93112	1.07329	1.68669
ENSMUST00000154387	1.10149	0.0429896	0.396275	up	11:-:60405794-60417035	MERGE.5840	11:-:60400626-60418457	11:-:60405794-60417035	ENSMUSG00000042709	246782	A0A0R4J1C5	Atpaf2	ATP synthase mitochondrial F1 complex assembly factor 2 [Source:HGNC Symbol;Acc:HGNC:18802]	0.9592	1.13524	0.92131	0.74738	0.53555	0.9513
ENSMUST00000211861	5.56187	0.0429844	0.396275	up	2:-:142698929-142901444	MERGE.23575	2:-:142617474-142901531	2:-:142698929-142901444	ENSMUSG00000038844	16558	B1AVY7	Kif16b	Kinesin-like protein KIF16B [Source:UniProtKB/Swiss-Prot;Acc:B1AVY7]	1.0685	0.23542	0.26926	0	0	0.65555
ENSMUST00000100239	1.177	0.042875	0.39589	up	11:-:115031486-115037769	MERGE.7662	11:-:115008214-115133992	11:-:115031486-115037769	ENSMUSG00000089722	100043125	A2A7W1	Cd300ld5	CD300 molecule like family member D5 [Source:MGI Symbol;Acc:MGI:3702661]	0.56088	1.01697	0.73186	0.55659	0.35452	0.65874
ENSMUST00000154839	1.55592	0.0428197	0.395703	up	7:+:28825217-28830142	MERGE.35305	7:+:28825217-28832247	7:+:28825217-28830142	ENSMUSG00000053898	51798	O35459	Ech1	Delta(3,5)-Delta(2,4)-dienoyl-CoA isomerase, mitochondrial [Source:UniProtKB/Swiss-Prot;Acc:O35459]	0.63862	0.47622	1.26318	0.67772	0.19641	0.4068
ENSMUST00000150719	3.89969	0.0428176	0.395703	up	X:-:20951923-20961915	MERGE.43054	X:-:20933395-20962017	X:-:20951923-20961915	ENSMUSG00000001134	22294	Q8CEJ2	Uxt	ubiquitously expressed transcript [Source:MGI Symbol;Acc:MGI:1277988]	5.25389	4.2771	2.77945	0.0514	6.66509	0.22497
ENSMUST00000097747	1.4399	0.0427807	0.395554	up	4:+:155250003-155256684	MERGE.29507	4:+:155249802-155256687	4:+:155250003-155256684	ENSMUSG00000073684	67513	Q3UN58	Faap20	Fanconi anemia core complex-associated protein 20 [Source:UniProtKB/Swiss-Prot;Acc:Q3UN58]	7.21803	8.38532	7.31866	2.51161	1.60827	7.45345
ENSMUST00000106536	1.1202	0.0427789	0.395554	up	3:-:113605464-113630149	MERGE.26480	3:-:113555710-113630149	3:-:113605464-113630149	ENSMUSG00000027981	67225	Q3UZ01	Rnpc3	RNA-binding protein 40 [Source:UniProtKB/Swiss-Prot;Acc:Q3UZ01]	4.26063	2.79857	2.64365	1.78049	1.0197	2.68912
ENSMUST00000151965	3.33679	0.0427692	0.395506	up	11:-:97781362-97782362	MERGE.7096	11:-:97777527-97782437	11:-:97781362-97782362	ENSMUSG00000071415	65019	P62830	Rpl23	60S ribosomal protein L23 [Source:UniProtKB/Swiss-Prot;Acc:P62830]	0.27406	0.79326	0.54785	0.01716	0.03825	0.53108
ENSMUST00000216558	2.17231	0.0427584	0.39546	up	9:+:113931654-113975383	MERGE.42518	9:+:113930934-113977202	9:+:113931654-113975383	ENSMUSG00000009741	22221	Q811S7	Ubp1	upstream binding protein 1 [Source:MGI Symbol;Acc:MGI:104889]	0.61665	0.23799	0.87043	0.42436	0.05428	0.20226
ENSMUST00000115645	2.18381	0.0426503	0.394911	up	16:-:18239784-18248732	MERGE.15363	16:-:18239784-18248732	16:-:18239784-18248732	ENSMUSG00000005732	19385	P34022	Ranbp1	Ran-specific GTPase-activating protein [Source:UniProtKB/Swiss-Prot;Acc:P34022]	148.277	160.65	148.414	93.5523	55.9672	6.52936
ENSMUST00000165554	1.57966	0.0426118	0.394674	up	1:+:87620627-87667992	MERGE.1213	1:+:87620312-87720507	1:+:87620627-87667992	ENSMUSG00000026288	16331	Q9ES52	Inpp5d	Phosphatidylinositol 3,4,5-trisphosphate 5-phosphatase 1 [Source:UniProtKB/Swiss-Prot;Acc:Q9ES52]	0.58485	0.53607	1.29027	0.36619	0.4762	0.34344
ENSMUST00000027532	1.37122	0.0426063	0.394652	up	1:+:91298338-91321075	MERGE.1260	1:+:91298338-91321075	1:+:91298338-91321075	ENSMUSG00000026307	50880	A0A0R4J069	Scly	selenocysteine lyase [Source:HGNC Symbol;Acc:HGNC:18161]	20.2235	18.859	22.9413	3.69694	6.90424	18.6927
ENSMUST00000030768	1.71339	0.042594	0.394614	up	4:-:152390745-152477525	MERGE.29479	4:-:152390742-152477871	4:-:152390745-152477525	ENSMUSG00000028931	16498	Q3UPV6	Kcnab2	Voltage-gated potassium channel subunit beta-2 [Source:UniProtKB/Swiss-Prot;Acc:P62482]	31.1326	21.2361	14.5274	19.7245	4.76983	2.87741
ENSMUST00000135955	3.66664	0.0425832	0.394612	up	8:+:46471177-46511391	MERGE.38229	8:+:46471037-46536051	8:+:46471177-46511391	ENSMUSG00000018796	14081	P41216	Acsl1	Long-chain-fatty-acid--CoA ligase 1 [Source:UniProtKB/Swiss-Prot;Acc:P41216]	0.32154	0.23267	1.30291	0.30198	0	0.06294
ENSMUST00000217966	1.87527	0.0425616	0.394594	up	12:-:51905387-51918726	MERGE.8576	12:-:51875871-51971321	12:-:51905387-51918726	ENSMUSG00000035181	320487	Q5PRF0	Heatr5a	HEAT repeat containing 5A	0.99412	0.78964	1.32403	0.27503	0.19362	1.27617
ENSMUST00000001326	1.00653	0.0424371	0.3942	up	15:+:102406380-102436404	MERGE.14961	15:+:102406143-102436404	15:+:102406380-102436404	ENSMUSG00000001280	20683	G3X8Q0	Sp1	Transcription factor Sp1 [Source:UniProtKB/Swiss-Prot;Acc:O89090]	7.88503	9.63286	9.02539	8.39602	2.86474	3.14106
ENSMUST00000134357	1.00798	0.0422211	0.393649	up	2:-:152829529-152830652	MERGE.23813	2:-:152780668-152831728	2:-:152829529-152830652	ENSMUSG00000007659	12048	Q5HZH3	Bcl2l1	Mus musculus BCL2-like 1 (Bcl2l1), transcript variant 5, mRNA. [Source:RefSeq mRNA;Acc:NM_001355053]	2.56298	2.48047	1.94573	1.399	1.33926	2.42354
ENSMUST00000168276	2.29406	0.0421825	0.393597	up	3:-:89940849-89963508	MERGE.25883	3:-:89939481-89963508	3:-:89940849-89963508	ENSMUSG00000060671	54667	E9QAL4	Atp8b2	Phospholipid-transporting ATPase ID [Source:UniProtKB/Swiss-Prot;Acc:P98199]	3.78839	3.52219	0.46601	0.50564	0.39836	0.49906
ENSMUST00000144473	3.38951	0.0421766	0.393572	up	11:+:115570115-115581843	MERGE.7700	11:+:115564434-115583985	11:+:115570115-115581843	ENSMUSG00000020739	445007	Q8R480	Nup85	Nuclear pore complex protein Nup85 [Source:UniProtKB/Swiss-Prot;Acc:Q8R480]	0.5916	0.71033	0.75765	0.26066	0.71873	0
ENSMUST00000148025	1.86764	0.0421758	0.393572	up	6:-:81962422-81965641	MERGE.33522	6:-:81939400-81965958	6:-:81962422-81965641	ENSMUSG00000030045	56284	Q9D338	Mrpl19	39S ribosomal protein L19, mitochondrial [Source:UniProtKB/Swiss-Prot;Acc:Q9D338]	1.18354	0.82219	0.79059	0.13473	0.72088	0.6571
ENSMUST00000073161	1.61831	0.0420992	0.393347	up	5:-:134357661-134456688	MERGE.31858	5:-:134357656-134457080	5:-:134357661-134456688	ENSMUSG00000023079	57080	Q9JI57	Gtf2ird1	ral transcription factor II-I repeat domain-containing protein 1 [Source:UniProtKB/Swiss-Prot;Acc:Q9JI57]	1.08036	0.35363	1.73473	0.57213	0.28539	0.33796
ENSMUST00000165830	1.63701	0.0420616	0.393332	up	16:-:3994768-4001252	MERGE.15025	16:-:3979105-4003770	16:-:3994768-4001252	ENSMUSG00000039738	52864	Q6P1D7	Slx4	Structure-specific endonuclease subunit SLX4 [Source:UniProtKB/Swiss-Prot;Acc:Q6P1D7]	2.72057	2.20854	2.14005	2.16679	0.34919	1.42009
ENSMUST00000225590	2.26732	0.0420412	0.393289	up	14:-:13950343-13961160	MERGE.11801	14:-:13949012-13961852	14:-:13950343-13961160	ENSMUSG00000053453	66231	Q7TMY4	Thoc7	THO complex 7	0.49737	0.36914	0.96464	0.06388	0.21361	0.46432
ENSMUST00000177981	3.23714	0.0419717	0.393289	up	2:+:175741537-175748960	MERGE.24465	2:+:175643943-176247065	2:+:175741537-175748960	ENSMUSG00000094932	100039017	F7CEW8	Gm2007	predicted gene 2007	2.63558	2.14139	2.24835	1.96865	1.16173	0
ENSMUST00000121442	1.06898	0.0418656	0.392991	up	4:-:129618099-129619096	MERGE.28617	4:-:129615126-129619110	4:-:129618099-129619096	ENSMUSG00000040795	230767	A2ADZ8	Iqcc	IQ domain-containing protein C [Source:UniProtKB/Swiss-Prot;Acc:A2ADZ8]	1.24871	1.7009	2.02397	1.0348	1.02528	1.59597
ENSMUST00000183468	1.41261	0.041837	0.392907	up	9:+:72360202-72363627	MERGE.41727	9:+:72274860-72363777	9:+:72360202-72363627	ENSMUSG00000038535	235469	Q68FE8	Zfp280d	zinc finger protein 280D [Source:MGI Symbol;Acc:MGI:2384583]	0.62928	1.79301	0.58436	0.38785	0.68623	0.3984
ENSMUST00000210120	3.59003	0.0417833	0.392884	up	7:+:45707889-45709896	MERGE.35664	7:+:45705088-45720836	7:+:45707889-45709896	ENSMUSG00000059824	13170	Q60925	Dbp	D site-binding protein [Source:UniProtKB/Swiss-Prot;Acc:Q60925]	1.1395	3.77864	5.1404	0.08312	3.72156	0.11694
ENSMUST00000108656	2.6494	0.0417238	0.392767	up	11:+:69622024-69623870	MERGE.6119	11:+:69622024-69623870	11:+:69622024-69623870	ENSMUSG00000069835	69215	Q6P8J2	Sat2	Mus musculus spermidine/spermine N1-acetyl transferase 2 (Sat2), transcript variant 2, mRNA. [Source:RefSeq mRNA;Acc:NM_001356468]	4.41508	0.58236	4.49902	0.24494	0.66307	0.84234
ENSMUST00000139180	2.13633	0.0416946	0.392672	up	8:-:84890738-84893285	MERGE.39000	8:-:84886393-84893921	8:-:84890738-84893285	ENSMUSG00000003809	270076	A0A0A0MQ68	Gcdh	Glutaryl-CoA dehydrogenase, mitochondrial [Source:UniProtKB/Swiss-Prot;Acc:Q60759]	0.6055	1.97569	0.45205	0.3998	0.4149	0.14223
ENSMUST00000197627	2.1871	0.0416482	0.392438	up	9:+:109833030-109842724	MERGE.42441	9:+:109832749-109843116	9:+:109833030-109842724	ENSMUSG00000032478	54369	O88425	Nme6	Nucleoside diphosphate kinase 6 [Source:UniProtKB/Swiss-Prot;Acc:O88425]	1.01622	0.6575	0.71053	0.96065	0.05563	0.29253
ENSMUST00000147966	1.30984	0.0415924	0.392402	up	5:-:65388407-65389373	MERGE.30509	5:-:65388364-65391444	5:-:65388407-65389373	ENSMUSG00000047215	20005	Q5EBQ6	Rpl9	ribosomal protein L9 [Source:MGI Symbol;Acc:MGI:1298373]	3.2823	4.48707	7.99084	2.37701	4.77471	1.81136
ENSMUST00000174548	7.81388	0.0415429	0.392305	up	7:+:28808541-28822266	MERGE.35302	7:+:28808541-28833152	7:+:28808541-28822266	ENSMUSG00000015165	15388	Q9CVU5	Hnrnpl	Heteroous nuclear ribonucleoprotein L [Source:UniProtKB/Swiss-Prot;Acc:Q8R081]	13.3749	1.05601	6.16792	2.30115	0	0
ENSMUST00000133585	1.46409	0.0414272	0.391914	up	8:+:74993712-75000784	MERGE.38793	8:+:74993356-75031978	8:+:74993712-75000784	ENSMUSG00000034518	70823	Q80Y32	Hmgxb4	HMG domain-containing protein 4 isoform 2 [Source:RefSeq peptide;Acc:NP_001303682]	0.75507	0.30855	0.65592	0.38934	0.24799	0.2956
ENSMUST00000135259	1.5165	0.0413606	0.391683	up	17:-:23669200-23670509	MERGE.16835	17:-:23668614-23673882	17:-:23669200-23670509	ENSMUSG00000041319	386612	Q5U4D9	Thoc6	Mus musculus THO complex 6 (Thoc6), transcript variant 2, mRNA. [Source:RefSeq mRNA;Acc:NM_001357380]	2.35837	3.72951	1.6005	0.77433	0.96347	2.34759
ENSMUST00000138283	1.50879	0.0413551	0.39166	up	14:+:105258753-105308871	MERGE.13316	14:+:105258573-105309298	14:+:105258753-105308871	ENSMUSG00000053253	76273	Q3V1V0	Ndfip2	Nedd4 family interacting protein 2 [Source:MGI Symbol;Acc:MGI:1923523]	1.37773	1.09012	0.72425	0.37303	0.3267	1.09331
ENSMUST00000154900	1.39797	0.0413113	0.39154	up	19:+:6346669-6351659	MERGE.19862	19:+:6341135-6355615	19:+:6346669-6351659	ENSMUSG00000024948	26412	Q61161	Map4k2	Mitogen-activated protein kinase kinase kinase kinase 2 [Source:UniProtKB/Swiss-Prot;Acc:Q61161]	0.46337	0.55885	0.85537	0.50772	0.24254	0.36281
ENSMUST00000218766	5.75594	0.0413019	0.391534	up	10:+:75212073-75311063	MERGE.3755	10:+:75212073-75313584	10:+:75212073-75311063	ENSMUSG00000033444	74392	Q8C9Q9	Specc1l	sperm antigen with calponin homology and coiled-coil domains 1-like	5.71328	5.03296	5.79828	0	4.87167	0.23532
ENSMUST00000218432	1.11998	0.0412923	0.391534	up	10:+:81565262-81566057	MERGE.4084	10:+:81559488-81566362	10:+:81565262-81566057	ENSMUSG00000054452	14797	Q3TYD9	Aes	amino-terminal enhancer of split	0.72079	1.24422	1.41611	0.65644	0.91463	0.78498
ENSMUST00000209711	4.1694	0.0412694	0.391481	up	7:-:45125945-45128626	MERGE.35618	7:-:45125558-45136432	7:-:45125945-45128626	ENSMUSG00000074129	22121	P19253	Rpl13a	ribosomal protein L13A [Source:MGI Symbol;Acc:MGI:1351455]	0.76503	0.92794	0.72825	0	0	1.92536
ENSMUST00000134697	1.55014	0.0412431	0.391382	up	19:-:5423607-5424779	MERGE.19753	19:-:5422805-5424979	19:-:5423607-5424779	ENSMUSG00000024914	66556	Q4FJW2	Drap1	Dr1-associated corepressor [Source:UniProtKB/Swiss-Prot;Acc:Q9D6N5]	2.51622	5.80791	3.90411	1.41387	4.16511	1.0419
ENSMUST00000017868	2.28702	0.0411853	0.391271	up	11:-:101769747-101785371	MERGE.7320	11:-:101769742-101785371	11:-:101769747-101785371	ENSMUSG00000017724	18612	A6MDC6	Etv4	ETS translocation variant 4 [Source:UniProtKB/Swiss-Prot;Acc:P28322]	1.18588	1.17687	0.65495	0.066	0.85654	0.37583
ENSMUST00000223813	1.81555	0.0411735	0.391271	up	13:-:119765792-119790732	MERGE.11715	13:-:119765187-119791673	13:-:119765792-119790732	ENSMUSG00000094870	72465	Q8K3J5	Zfp131	zinc finger protein 131	7.65747	6.62799	3.78149	0.99638	5.21401	1.10815
ENSMUST00000098924	6.16643	0.0411412	0.391271	up	3:+:89715022-89753446	MERGE.25871	3:+:89715022-89753446	3:+:89715022-89753446	ENSMUSG00000027951	56417	Q99MU3	Adar	Mus musculus adenosine deaminase, RNA-specific (Adar), transcript variant 4, mRNA. [Source:RefSeq mRNA;Acc:NM_001357958]	0.58289	0.94341	1.20199	2.53178	0	0
ENSMUST00000108786	1.0682	0.041121	0.391218	up	11:+:59202486-59205927	MERGE.5785	11:+:59202486-59206134	11:+:59202486-59205927	ENSMUSG00000036860	67212	Q9CZ83	Mrpl55	39S ribosomal protein L55, mitochondrial [Source:UniProtKB/Swiss-Prot;Acc:Q9CZ83]	2.20349	1.26871	2.39388	1.04406	1.28015	1.76258
ENSMUST00000216037	1.39268	0.0411191	0.391218	up	9:-:14780989-14784526	MERGE.40154	9:-:14779618-14784856	9:-:14780989-14784526	ENSMUSG00000031931	56503	Q8VE42	Ankrd49	Ankyrin repeat domain-containing protein 49 [Source:UniProtKB/Swiss-Prot;Acc:Q8VE42]	1.42594	5.45622	3.43865	1.42632	1.41995	1.67471
ENSMUST00000146838	1.13766	0.0410406	0.390785	up	11:-:95143627-95145801	ENSMUSG00000020871	11:-:95140447-95146263	11:-:95143627-95145801	ENSMUSG00000020871	13394	P70436	Dlx4	Homeobox protein DLX-4 [Source:UniProtKB/Swiss-Prot;Acc:P70436]	0.3679	0.46528	0.81955	0.3473	0.33972	0.41215
ENSMUST00000135605	1.0033	0.040973	0.390494	up	11:-:120137970-120151322	MERGE.7918	11:-:120103960-120151346	11:-:120137970-120151322	ENSMUSG00000061306	72055	Q5I012	Slc38a10	Putative sodium-coupled neutral amino acid transporter 10 [Source:UniProtKB/Swiss-Prot;Acc:Q5I012]	0.57066	0.55794	0.69885	0.60345	0.37172	0.4766
ENSMUST00000208472	2.00535	0.0409556	0.390494	up	7:-:44900992-44903884	MERGE.35595	7:-:44894305-44929496	7:-:44900992-44903884	ENSMUSG00000060279	11771	P17426	Ap2a1	AP-2 complex subunit alpha-1 [Source:UniProtKB/Swiss-Prot;Acc:P17426]	0.75928	0.54944	0.45125	0.07131	0.63589	0.26752
ENSMUST00000155969	1.35377	0.0409462	0.390494	up	14:-:55739020-55739660	MERGE.12644	14:-:55739020-55745690	14:-:55739020-55739660	ENSMUSG00000002332	52585	Q3TVU9	Dhrs1	Dehydrogenase/reductase SDR family member 1 [Source:UniProtKB/Swiss-Prot;Acc:Q99L04]	2.68725	3.21367	1.14622	1.54972	0.91306	1.3704
ENSMUST00000163972	4.30924	0.0408105	0.390162	up	9:-:71478471-71484958	MERGE.41700	9:-:71478437-71592360	9:-:71478471-71484958	ENSMUSG00000032199	28015	Q6P6I6	Polr2m	polymerase (RNA) II (DNA directed) polypeptide M [Source:MGI Symbol;Acc:MGI:107282]	3.89672	2.14352	3.60914	5.34966	0.02943	0.03467
ENSMUST00000215338	1.27057	0.0408047	0.390162	up	9:-:21067772-21068506	MERGE.40230	9:-:21062393-21092008	9:-:21067772-21068506	ENSMUSG00000079677	68165	Q9CPW2	Fdx1l	Ferredoxin-2, mitochondrial [Source:UniProtKB/Swiss-Prot;Acc:Q9CPW2]	4.97262	3.49079	3.6748	4.15129	2.49314	1.04049
ENSMUST00000198066	2.18439	0.0407983	0.390162	up	5:+:110135878-110171969	MERGE.31168	5:+:110135842-110171972	5:+:110135878-110171969	ENSMUSG00000014668	231600	Q810L3	Chfr	E3 ubiquitin-protein ligase CHFR [Source:UniProtKB/Swiss-Prot;Acc:Q810L3]	8.89251	9.80009	1.40923	1.43913	1.09301	1.08508
ENSMUST00000152757	2.83171	0.0407325	0.389926	up	X:+:151801314-151806860	MERGE.43980	X:+:151800807-151935417	X:+:151801314-151806860	ENSMUSG00000025261	59026	A2AFQ0	Huwe1	E3 ubiquitin-protein ligase HUWE1 [Source:UniProtKB/Swiss-Prot;Acc:Q7TMY8]	1.30134	0.43049	0.2511	0.291	0.19462	0
ENSMUST00000150676	1.33924	0.0407214	0.389926	up	4:-:3569362-3574804	MERGE.27025	4:-:3549041-3574853	4:-:3569362-3574804	ENSMUSG00000028232	72098	Q9D850	Tmem68	Transmembrane protein 68 [Source:UniProtKB/Swiss-Prot;Acc:Q9D850]	0.74141	0.44305	0.64608	0.38934	0.30045	0.42133
ENSMUST00000194062	1.29291	0.0406888	0.389906	up	1:-:195103796-195117641	MERGE.2771	1:-:195097382-195131586	1:-:195103796-195117641	ENSMUSG00000016481	12946	Q64735	Cr1l	Mus musculus complement component (3b/4b) receptor 1-like (Cr1l), transcript variant 2, mRNA. [Source:RefSeq mRNA;Acc:NM_001355060]	0.75539	0.59547	0.48627	0.50315	0.53841	0.22651
ENSMUST00000219133	5.85106	0.0406058	0.389535	up	10:+:81183263-81191897	MERGE.4048	10:+:81183005-81193197	10:+:81183263-81191897	ENSMUSG00000034974	13144	Q05A21	Dapk3	death-associated protein kinase 3	5.02101	5.26912	4.05182	0	0	12.7475
ENSMUST00000058879	1.05667	0.0406045	0.389535	up	7:+:45413695-45417179	ENSMUSG00000074121	7:+:45413695-45417179	7:+:45413695-45417179	ENSMUSG00000074121	78405	Q80VU4	Ntf5	Neurotrophin-4 [Source:UniProtKB/Swiss-Prot;Acc:Q80VU4]	0.5374	0.36694	0.69485	0.33936	0.57702	0.29131
ENSMUST00000126036	1.38342	0.0405366	0.389265	up	5:+:65391564-65395612	MERGE.30510	5:+:65391497-65410693	5:+:65391564-65395612	ENSMUSG00000029199	79464	D3Z6I3	Lias	Lipoyl synthase, mitochondrial [Source:UniProtKB/Swiss-Prot;Acc:Q99M04]	1.43509	0.92309	1.67602	0.50827	1.65916	0.59587
ENSMUST00000002090	2.22424	0.0404811	0.389214	up	X:+:73787062-73790826	MERGE.43287	X:+:73774405-73790830	X:+:73787062-73790826	ENSMUSG00000002014	20832	Q3TVJ8	Ssr4	signal sequence receptor, delta [Source:MGI Symbol;Acc:MGI:1099464]	23.7374	26.4871	17.5116	1.9187	3.78384	22.1202
ENSMUST00000138791	1.35339	0.0402945	0.388759	up	X:+:162761066-162772230	MERGE.44033	X:+:162760402-162779092	X:+:162761066-162772230	ENSMUSG00000031353	245688	Q60973	Rbbp7	retinoblastoma binding protein 7, chromatin remodeling factor [Source:MGI Symbol;Acc:MGI:1194910]	0.67783	1.42152	0.82918	0.88084	0.33918	0.57078
ENSMUST00000106578	1.72566	0.0402429	0.388658	up	11:-:115010335-115016193	MERGE.7663	11:-:115010335-115016193	11:-:115010335-115016193	ENSMUSG00000089753	629970	A2A7W0,L7N207	Cd300ld2	CD300 molecule like family member D2 [Source:MGI Symbol;Acc:MGI:3649405]	0.91343	0.64819	0.37146	0.57807	0.12339	0.28838
ENSMUST00000207003	2.7424	0.0402228	0.388658	up	6:+:71831432-71877385	MERGE.33435	6:+:71831331-71877401	6:+:71831432-71877385	ENSMUSG00000052337	76614	Q8CAQ8	Immt	MICOS complex subunit Mic60 [Source:UniProtKB/Swiss-Prot;Acc:Q8CAQ8]	1.26156	1.4511	3.6931	0.09293	0.3165	1.60271
ENSMUST00000152174	1.35543	0.0401895	0.388616	up	5:-:116023899-116024459	MERGE.31388	5:-:116013586-116024508	5:-:116023899-116024459	ENSMUSG00000029513	19079	Q9R078	Prkab1	protein kinase, AMP-activated, beta 1 non-catalytic subunit [Source:MGI Symbol;Acc:MGI:1336167]	0.85023	0.48076	0.79054	0.61901	0.52439	0.25545
ENSMUST00000039153	2.86917	0.0400879	0.387999	up	3:-:106502983-106547731	MERGE.26371	3:-:106502260-106547802	3:-:106502983-106547731	ENSMUSG00000040774	99712	Q8BGS7	Cept1	Mus musculus choline/ethanolaminephosphotransferase 1 (Cept1), transcript variant 3, mRNA. [Source:RefSeq mRNA;Acc:NM_001357818]	1.04894	1.89148	2.27172	0.05031	0.40497	1.28961
ENSMUST00000201870	2.43424	0.0400035	0.387773	up	5:+:31070555-31072982	MERGE.30024	5:+:31054780-31078479	5:+:31070555-31072982	ENSMUSG00000013629	69719	B2RQC6	Cad	CAD protein Glutamine-dependent carbamoyl-phosphate synthase Aspartate carbamoyltransferase Dihydroorotase [Source:UniProtKB/Swiss-Prot;Acc:B2RQC6]	1.10954	1.70382	0.37861	0.45339	0.42386	0.09602
ENSMUST00000161652	1.73938	0.0398279	0.387197	up	5:+:146231288-146292744	MERGE.32312	5:+:146231230-146302874	5:+:146231288-146292744	ENSMUSG00000029635	264064	Q8R3L8	Cdk8	Cyclin-dependent kinase 8 [Source:UniProtKB/Swiss-Prot;Acc:Q8R3L8]	1.67381	2.05678	0.47776	0.524	0.4298	0.60273
ENSMUST00000128269	1.23221	0.0397754	0.386993	up	9:-:96688477-96719565	MERGE.42087	9:-:96682770-96752831	9:-:96688477-96719565	ENSMUSG00000040433	245007	Q3LR78	Zbtb38	zinc finger and BTB domain containing 38 [Source:MGI Symbol;Acc:MGI:2442866]	0.64057	0.31464	0.60827	0.38892	0.41996	0.23937
ENSMUST00000097658	1.4709	0.0397625	0.386898	up	18:-:20846145-20896078	MERGE.18582	18:-:20817223-20896093	18:-:20846145-20896078	ENSMUSG00000033382	75964	E9PY51	Trappc8	trafficking protein particle complex 8	2.14153	2.21299	0.68845	0.46784	0.79153	0.85797
ENSMUST00000223063	1.02975	0.0397567	0.386898	up	13:+:73938110-73939151	MERGE.11001	13:+:73912487-73960895	13:+:73938110-73939151	ENSMUSG00000057649	105246	Q3UQU0	Brd9	bromodomain containing 9	0.87326	0.64456	0.7313	0.5331	0.4571	0.75639
ENSMUST00000168713	1.54185	0.0396741	0.386703	up	12:-:84951082-84966030	MERGE.9109	12:-:84918148-84983283	12:-:84951082-84966030	ENSMUSG00000042350	68497	Q8CHG5	Arel1	Apoptosis-resistant E3 ubiquitin protein ligase 1 [Source:UniProtKB/Swiss-Prot;Acc:Q8CHG5]	0.79636	0.34381	0.56882	0.20283	0.48985	0.26949
ENSMUST00000152367	4.14869	0.0395889	0.386398	up	2:-:125086568-125123626	MERGE.23278	2:-:125068102-125123661	2:-:125086568-125123626	ENSMUSG00000027201	17876	A7UQY4	Myef2	Myelin expression factor 2 [Source:UniProtKB/Swiss-Prot;Acc:Q8C854]	0.46584	1.77937	0.86561	0.47976	0	0.18408
ENSMUST00000152096	4.39082	0.0395705	0.386342	up	11:-:65712219-65788286	MERGE.5991	11:-:65688243-65788297	11:-:65712219-65788286	ENSMUSG00000033352	26398	P47809	Map2k4	Dual specificity mitogen-activated protein kinase kinase 4 [Source:UniProtKB/Swiss-Prot;Acc:P47809]	0.79116	0.2369	1.40026	0.85407	0	0.01602
ENSMUST00000002121	11.5024	0.0395612	0.386342	up	11:-:78206746-78245987	MERGE.6485	11:-:78206746-78255487	11:-:78206746-78245987	ENSMUSG00000002052	20926	Q3UWU8	Supt6	Transcription elongation factor SPT6 [Source:UniProtKB/Swiss-Prot;Acc:Q62383]	28.2751	1.30491	26.1726	0.00522	0.00388	0.0049
ENSMUST00000139703	1.53826	0.0394818	0.386187	up	9:-:35207538-35210922	MERGE.40479	9:-:35204206-35211055	9:-:35207538-35210922	ENSMUSG00000039048	235169	Q3TQB2	Foxred1	FAD-dependent oxidoreductase domain-containing protein 1 [Source:UniProtKB/Swiss-Prot;Acc:Q3TQB2]	1.35759	2.40222	2.29732	0.51322	2.18099	0.88747
ENSMUST00000136831	2.80462	0.0394665	0.386162	up	4:-:141595303-141606036	MERGE.29083	4:-:141576062-141606096	4:-:141595303-141606036	ENSMUSG00000006219	74202	Q71FD7	Fblim1	Filamin-binding LIM protein 1 [Source:UniProtKB/Swiss-Prot;Acc:Q71FD7]	0.40875	0.55676	0.5456	0.27098	0.33561	0
ENSMUST00000181319	1.06403	0.0393883	0.38582	up	13:+:67779754-67792512	MERGE.10934	13:+:67779693-67792512	13:+:67779754-67792512	ENSMUSG00000090659	72958	E9Q1L8	Zfp493	zinc finger protein 493 [Source:MGI Symbol;Acc:MGI:1920208]	0.80283	0.98673	0.94759	0.49494	0.70685	0.88487
ENSMUST00000137007	1.1439	0.0393833	0.38582	up	2:+:58567318-58583782	MERGE.22273	2:+:58567238-58792971	2:+:58567318-58583782	ENSMUSG00000026839	76654	Q3UEN1	Upp2	uridine phosphorylase 2 [Source:MGI Symbol;Acc:MGI:1923904]	0.79711	0.96828	1.49673	0.88363	0.51071	0.85944
ENSMUST00000059857	5.11433	0.0393826	0.38582	up	7:+:28788969-28798963	MERGE.35300	7:+:28788969-28798963	7:+:28788969-28798963	ENSMUSG00000051735	320435	Q80UW3	Rinl	Mus musculus Ras and Rab interactor-like (Rinl), transcript variant 2, mRNA. [Source:RefSeq mRNA;Acc:NM_001358916]	3.3478	2.62891	3.26458	0	0.16219	2.78476
ENSMUST00000050205	1.87276	0.0393547	0.38582	up	5:+:140331909-140338137	MERGE.32081	5:+:140321622-140338137	5:+:140331909-140338137	ENSMUSG00000036639	17766	P53368	Nudt1	nudix (nucleoside diphosphate linked moiety X)-type motif 1 [Source:MGI Symbol;Acc:MGI:109280]	20.6981	10.5378	4.06462	1.86996	3.07379	5.10604
ENSMUST00000123740	1.25692	0.0392241	0.385803	up	2:+:32237339-32243712	MERGE.21834	2:+:32236590-32255005	2:+:32237339-32243712	ENSMUSG00000039254	99011	Q8R2R1	Pomt1	Protein O-mannosyl-transferase 1 [Source:UniProtKB/Swiss-Prot;Acc:Q8R2R1]	0.45683	0.70987	0.45467	0.48174	0.40273	0.22591
ENSMUST00000032961	1.06907	0.0391713	0.385745	up	7:-:126623249-126625676	MERGE.36852	7:-:126623249-126632218	7:-:126623249-126625676	ENSMUSG00000030717	56312	Q9WTK0	Nupr1	Nuclear protein 1 [Source:UniProtKB/Swiss-Prot;Acc:Q9WTK0]	2.82784	2.80816	5.98204	2.51966	1.82177	2.52921
ENSMUST00000175868	2.65883	0.0391624	0.385727	up	19:+:46152530-46255997	MERGE.20724	19:+:46152509-46286510	19:+:46152530-46255997	ENSMUSG00000025224	107338	Q6DFZ1	Gbf1	golgi brefeldin A resistant guanine nucleotide exchange factor 1 [Source:HGNC Symbol;Acc:HGNC:4181]	1.65777	1.71962	0.26748	0.22544	0.24082	0.1762
ENSMUST00000126071	1.75249	0.0390705	0.385338	up	13:+:54621784-54664063	MERGE.10537	13:+:54621784-54665158	13:+:54621784-54664063	ENSMUSG00000025873	76577	Q3TDN2	Faf2	FAS-associated factor 2 [Source:UniProtKB/Swiss-Prot;Acc:Q3TDN2]	5.57634	5.57229	5.34707	5.40506	0.69304	1.32797
ENSMUST00000203268	1.63802	0.0390614	0.385332	up	6:-:148181645-148195258	MERGE.34716	6:-:148179079-148212374	6:-:148181645-148195258	ENSMUSG00000030304	67456	Q9CR89	Ergic2	Endoplasmic reticulum-Golgi intermediate compartment protein 2 [Source:UniProtKB/Swiss-Prot;Acc:Q9CR89]	0.45944	1.09712	0.54299	0.3416	0.52105	0.20235
ENSMUST00000206882	1.41389	0.0390534	0.385293	up	7:+:64392740-64412121	MERGE.35848	7:+:64392607-64412125	7:+:64392740-64412121	ENSMUSG00000033429	73724	Q9D1I5	Mcee	Methylmalonyl-CoA epimerase, mitochondrial [Source:UniProtKB/Swiss-Prot;Acc:Q9D1I5]	0.99158	1.01456	1.99342	1.35721	0.54719	0.54166
ENSMUST00000152183	3.09183	0.0388807	0.384544	up	11:+:76407191-76414082	MERGE.6402	11:+:76406952-76626657	11:+:76407191-76414082	ENSMUSG00000020843	56322	Q9CQ85	Timm22	Mitochondrial import inner membrane translocase subunit Tim22 [Source:UniProtKB/Swiss-Prot;Acc:Q9CQ85]	0.64759	0.86514	1.10347	0	0.62579	0.32178
ENSMUST00000100275	1.3131	0.0388078	0.384425	up	7:+:41633531-41650878	MERGE.35524	7:+:41633203-41651530	7:+:41633531-41650878	ENSMUSG00000074165	67607	Q8BUQ3	Zfp788	zinc finger protein 788 [Source:MGI Symbol;Acc:MGI:1914857]	0.70667	0.29244	0.68694	0.47622	0.36049	0.16666
ENSMUST00000107844	1.97103	0.0386877	0.384008	up	11:-:93960668-93968272	MERGE.6950	11:-:93902516-93968521	11:-:93960668-93968272	ENSMUSG00000037601	18102	P15532	Nme1	Nucleoside diphosphate kinase A [Source:UniProtKB/Swiss-Prot;Acc:P15532]	1.59583	2.54054	0.94842	0.2498	1.19728	0.84341
ENSMUST00000000769	1.18476	0.03864	0.383851	up	11:-:75409769-75422701	MERGE.6304	11:-:75409769-75422701	11:-:75409769-75422701	ENSMUSG00000000753	20317	P97298	Serpinf1	Pigment epithelium-derived factor [Source:UniProtKB/Swiss-Prot;Acc:P97298]	5.95518	3.80077	2.43571	3.09387	1.46326	1.47397
ENSMUST00000117082	5.79492	0.0386343	0.383851	up	16:-:17841310-17891593	MERGE.15337	16:-:17835276-17900586	16:-:17841310-17891593	ENSMUSG00000003166	13356	A0A0R4J1M6	Dgcr2	DiGeorge syndrome critical region gene 2	0.64597	1.23021	1.458	0	0	2.21929
ENSMUST00000131157	3.64408	0.0385882	0.38359	up	2:+:156721031-156762725	MERGE.24000	2:+:156613705-156764363	2:+:156721031-156762725	ENSMUSG00000061689	228836	B1AZP2	Dlgap4	Disks large-associated protein 4 [Source:UniProtKB/Swiss-Prot;Acc:B1AZP2]	0.99264	0.7449	0.36747	0.29925	0.34639	0
ENSMUST00000165394	1.07303	0.0384947	0.382975	up	7:-:13035120-13038275	MERGE.34886	7:-:13035120-13038275	7:-:13035120-13038275	ENSMUSG00000005575	22192	P61082	Ube2m	ubiquitin-conjugating enzyme E2M [Source:MGI Symbol;Acc:MGI:108278]	2.83416	1.27516	1.39637	0.96542	1.5373	0.99169
ENSMUST00000152519	1.06907	0.0384812	0.382975	up	2:-:5810718-5844941	MERGE.21132	2:-:5794294-5870829	2:-:5810718-5844941	ENSMUSG00000039128	98828	Q8CII2	Cdc123	Cell division cycle [Source:UniProtKB/Swiss-Prot;Acc:Q8CII2]	0.9317	0.88734	1.57509	0.7339	0.83902	0.88246
ENSMUST00000231061	5.19954	0.0384793	0.382975	up	15:-:102339764-102350746	MERGE.14967	15:-:102338252-102350771	15:-:102339764-102350746	ENSMUSG00000036678	223921	P58742	Aaas	achalasia, adrenocortical insufficiency, alacrimia	0.49261	0.91662	2.21471	0	0	1.50835
ENSMUST00000105399	1.22147	0.0384787	0.382975	up	10:-:77962790-77969804	ENSMUSG00000009292	10:-:77907722-77970563	10:-:77962790-77969804	ENSMUSG00000009292	28240	Q3UYE9	Trpm2	Transient receptor potential cation channel subfamily M member 2 [Source:UniProtKB/Swiss-Prot;Acc:Q91YD4]	0.59205	0.85685	1.13289	0.83407	0.37877	0.52151
ENSMUST00000171683	2.84136	0.0384767	0.382975	up	14:-:59567729-59597944	MERGE.12715	14:-:59559388-59597959	14:-:59567729-59597944	ENSMUSG00000021982	71891	Q8BMD5	Cdadc1	cytidine and dCMP deaminase domain containing 1	0.44796	0.40278	1.46761	0.30435	0.41242	0.02239
ENSMUST00000106939	1.17055	0.0384437	0.382957	up	11:+:105178807-105283959	MERGE.7438	11:+:105178807-105283959	11:+:105178807-105283959	ENSMUSG00000020694	24086	O55047	Tlk2	Serine/threonine-protein kinase tousled-like 2 [Source:UniProtKB/Swiss-Prot;Acc:O55047]	0.98305	0.42373	0.74658	0.33704	0.5933	0.2737
ENSMUST00000171794	1.32556	0.0384009	0.38281	up	5:-:134357656-134456716	MERGE.31858	5:-:134357656-134457080	5:-:134357656-134456716	ENSMUSG00000023079	57080	Q9JI57	Gtf2ird1	ral transcription factor II-I repeat domain-containing protein 1 [Source:UniProtKB/Swiss-Prot;Acc:Q9JI57]	0.84433	0.37622	0.9013	0.644	0.24285	0.29449
ENSMUST00000140434	3.17367	0.0382821	0.382585	up	11:-:43420265-43422986	MERGE.5469	11:-:43420250-43426251	11:-:43420265-43422986	ENSMUSG00000020415	30939	Q9CQJ7	Pttg1	Securin [Source:UniProtKB/Swiss-Prot;Acc:Q9CQJ7]	0.56826	0.72373	0.85966	0.18976	0	0.6674
ENSMUST00000203501	3.41857	0.0382673	0.382512	up	6:-:48835514-48840595	MERGE.33153	6:-:48833818-48841496	6:-:48835514-48840595	ENSMUSG00000029810	65963	Q9R1Q6	Tmem176b	Transmembrane protein 176B [Source:UniProtKB/Swiss-Prot;Acc:Q9R1Q6]	1.83033	2.54059	2.52842	0.10418	0.05806	3.27333
ENSMUST00000186574	2.85302	0.0382601	0.382504	up	1:+:52119440-52155412	MERGE.539	1:+:51987148-52161865	1:+:52119440-52155412	ENSMUSG00000026104	20846	A0A087WSP5	Stat1	signal transducer and activator of transcription 1 [Source:MGI Symbol;Acc:MGI:103063]	1.90573	0.1805	0.636	0.10359	0.06661	0.2354
ENSMUST00000113595	6.01831	0.0382041	0.382229	up	9:-:70425430-70503354	MERGE.41668	9:-:70425424-70503725	9:-:70425430-70503354	ENSMUSG00000032217	93836	Q99ML9	Rnf111	Mus musculus ring finger 111 (Rnf111), transcript variant 2, mRNA. [Source:RefSeq mRNA;Acc:NM_001357494]	1.06445	0.657	1.00618	2.50854	0	0
ENSMUST00000219959	1.6813	0.0381816	0.382164	up	10:-:80796100-80796817	MERGE.4011	10:-:80796099-80804342	10:-:80796100-80796817	ENSMUSG00000035278	78670	Q9D240	Plekhj1	pleckstrin homology domain containing, family J member 1	0.65483	1.39968	0.59872	0.67282	0.44529	0.21692
ENSMUST00000171769	6.03125	0.0381724	0.382108	up	11:+:118476960-118489087	MERGE.7856	11:+:118476829-118489209	11:+:118476960-118489087	ENSMUSG00000033857	217364	Q8BX80	Engase	Mus musculus endo-beta-N-acetylglucosaminidase (Engase), transcript variant 2, mRNA. [Source:RefSeq mRNA;Acc:NM_001359368]	1.02788	0.57036	1.79143	0	0	1.91651
ENSMUST00000051364	1.71135	0.0381095	0.381802	up	7:-:19564949-19573343	MERGE.35018	7:-:19564946-19578075	7:-:19564949-19573343	ENSMUSG00000044709	69731	Q9CWY4	Gemin7	Gem-associated protein 7 [Source:UniProtKB/Swiss-Prot;Acc:Q9CWY4]	12.8688	12.7652	19.1026	2.63402	13.0472	3.60847
ENSMUST00000225264	2.08293	0.0380737	0.381791	up	19:-:4623505-4625276	MERGE.19669	19:-:4622591-4625641	19:-:4623505-4625276	ENSMUSG00000024889	19671	P57791	Rce1	Ras converting CAAX endopeptidase 1	0.59411	2.42774	2.19025	0.65644	0.39024	0.53358
ENSMUST00000132000	1.54917	0.0380318	0.381786	up	X:+:75096086-75098887	MERGE.43394	X:+:75095854-75109777	X:+:75096086-75098887	ENSMUSG00000031403	245474	Q9ESX5	Dkc1	H/ACA ribonucleoprotein complex subunit 4 [Source:UniProtKB/Swiss-Prot;Acc:Q9ESX5]	0.91726	0.63268	1.13877	0.26883	0.9262	0.45842
ENSMUST00000215050	1.69744	0.0379649	0.381485	up	9:+:44326873-44333894	MERGE.41014	9:+:44326019-44333900	9:+:44326873-44333894	ENSMUSG00000032123	13478	P42867	Dpagt1	UDP-N-acetylglucosamine--dolichyl-phosphate N-acetylglucosaminephosphotransferase [Source:UniProtKB/Swiss-Prot;Acc:P42867]	3.11837	1.29345	0.5513	0.51222	0.5955	0.55788
ENSMUST00000188882	1.23228	0.0378568	0.381179	up	1:-:118308707-118311236	MERGE.1520	1:-:118294778-118311739	1:-:118308707-118311236	ENSMUSG00000026374	22099	Q545E6	Tsn	translin [Source:MGI Symbol;Acc:MGI:109263]	1.35731	2.82871	2.80762	1.77253	1.84044	0.91092
ENSMUST00000100950	1.1409	0.0377341	0.380597	up	11:-:70235362-70237678	MERGE.6177	11:-:70235206-70239842	11:-:70235362-70237678	ENSMUSG00000020831	104457	Q9DCT6	0610010K14Rik	RIKEN cDNA 0610010K14 gene [Source:MGI Symbol;Acc:MGI:1915609]	1.29043	1.14928	1.4659	0.76653	1.66265	0.6412
ENSMUST00000197040	5.40756	0.0376308	0.380266	up	3:+:94377432-94398276	ENSMUSG00000028150	3:+:94372794-94398276	3:+:94377432-94398276	ENSMUSG00000028150	19885	A0A0R4J096	Rorc	Nuclear receptor ROR-gamma [Source:UniProtKB/Swiss-Prot;Acc:P51450]	0.31502	0.26747	1.24811	0.74951	0	0
ENSMUST00000224756	1.4581	0.0375567	0.380115	up	13:-:46778894-46791448	MERGE.10374	13:-:46749087-46929867	13:-:46778894-46791448	ENSMUSG00000021375	16553	F8VQ75	Kif13a	kinesin family member 13A	0.63089	0.53262	0.39767	0.29626	0.55038	0.1698
ENSMUST00000086104	1.65942	0.0374318	0.37978	up	7:+:16843065-16870464	MERGE.34967	7:+:16842902-16870464	7:+:16843065-16870464	ENSMUSG00000041187	101540	Q8BZ03	Prkd2	protein kinase D2 [Source:MGI Symbol;Acc:MGI:2141917]	0.58652	1.56244	0.52635	0.27387	0.21854	0.61003
ENSMUST00000121652	1.1248	0.0373854	0.379628	up	5:+:123015074-123030456	MERGE.31622	5:+:123015074-123030456	5:+:123015074-123030456	ENSMUSG00000049686	109305	Q8BWG9	Orai1	ORAI calcium release-activated calcium modulator 1 [Source:MGI Symbol;Acc:MGI:1925542]	5.45315	5.46741	5.01432	1.92094	1.93983	5.04342
ENSMUST00000140555	1.06023	0.0372897	0.379373	up	11:+:69324438-69325232	MERGE.6067	11:+:69323980-69325793	11:+:69324438-69325232	ENSMUSG00000049299	245828	Q5NCF2	Trappc1	trafficking protein particle complex 1 [Source:MGI Symbol;Acc:MGI:1098727]	1.03163	0.81221	1.09245	0.82679	0.57599	0.8239
ENSMUST00000228277	1.22167	0.0371713	0.378899	up	14:+:120915847-120947418	MERGE.13380	14:+:120911224-120947999	14:+:120915847-120947418	ENSMUSG00000030662	70572	Q8BKC5	Ipo5	importin 5	8.63749	12.8247	16.0522	2.9427	7.90994	5.64261
ENSMUST00000156556	1.64379	0.0370831	0.378587	up	11:+:69838555-69839447	MERGE.6153	11:+:69838514-69839618	11:+:69838555-69839447	ENSMUSG00000070394	69186	Q5F285	Tmem256	Transmembrane protein 256 [Source:UniProtKB/Swiss-Prot;Acc:Q5F285]	1.53769	0.56647	1.23359	0.40845	0.48781	0.71144
ENSMUST00000230143	1.07417	0.0370326	0.378413	up	15:-:76075593-76076953	MERGE.14115	15:-:76070182-76080924	15:-:76075593-76076953	ENSMUSG00000002524	67959	Q3UEB3	Puf60	poly-U binding splicing factor 60	0.47064	0.55925	0.629	0.37222	0.43219	0.43638
ENSMUST00000050580	4.47073	0.0370108	0.378273	up	4:-:116066965-116075031	MERGE.28192	4:-:116066965-116075071	4:-:116066965-116075031	ENSMUSG00000063882	66576	P99028	Uqcrh	ubiquinol-cytochrome c reductase hinge protein [Source:MGI Symbol;Acc:MGI:1913826]	0.31401	1.68795	1.33298	1.01112	0	0
ENSMUST00000191964	1.89032	0.0369661	0.378016	up	1:+:39999894-40004910	MERGE.469	1:+:39900913-40026310	1:+:39999894-40004910	ENSMUSG00000026074	26921	A0A0A6YWR8	Map4k4	mitogen-activated protein kinase kinase kinase kinase 4 [Source:MGI Symbol;Acc:MGI:1349394]	1.37612	0.91282	1.88971	0.2154	0.64027	1.22899
ENSMUST00000124163	1.63467	0.0369249	0.377848	up	2:-:105966784-106003263	MERGE.22935	2:-:105966709-106003549	2:-:105966784-106003263	ENSMUSG00000027166	99349	Q91ZF0	Dnajc24	DnaJ heat shock protein family (Hsp40) member C24 [Source:HGNC Symbol;Acc:HGNC:26979]	0.99608	1.6625	0.71289	0.95575	0.7042	0.22789
ENSMUST00000075433	3.94302	0.0368417	0.377382	up	5:+:90903873-90905938	ENSMUSG00000058427	5:+:90903871-90905938	5:+:90903873-90905938	ENSMUSG00000058427	20310	Q3U1J5	Cxcl2	C-X-C motif chemokine 2 [Source:UniProtKB/Swiss-Prot;Acc:P10889]	0.9675	0.2165	0.52712	0.05091	0	0.34375
ENSMUST00000027379	1.22189	0.0368414	0.377382	up	1:+:72307421-72394952	MERGE.881	1:+:72307421-72394952	1:+:72307421-72394952	ENSMUSG00000026187	22596	P27641	Xrcc5	X-ray repair complementing defective repair in Chinese hamster cells 5	13.1735	13.8632	14.9899	5.76692	2.92099	12.065
ENSMUST00000174606	1.17506	0.0367932	0.377303	up	13:-:66901061-66902786	MERGE.10897	13:-:66900617-66905378	13:-:66901061-66902786	ENSMUSG00000021520	67530	Q9CQB4	Uqcrb	ubiquinol-cytochrome c reductase binding protein [Source:MGI Symbol;Acc:MGI:1914780]	0.90962	0.70211	1.25881	0.59951	0.5346	0.84341
ENSMUST00000160249	2.75512	0.0367897	0.377303	up	9:-:108051534-108083346	MERGE.42356	9:-:108051534-108083346	9:-:108051534-108083346	ENSMUSG00000041528	84585	Q5XPI3	Rnf123	ring finger protein 123 [Source:MGI Symbol;Acc:MGI:2148796]	1.56657	0.45522	0.3478	0.60459	0.04265	0.06938
ENSMUST00000168401	5.40053	0.0367591	0.377303	up	8:+:68880555-68907448	MERGE.38552	8:+:68880491-68907448	8:+:68880555-68907448	ENSMUSG00000015568	16956	P11152	Lpl	lipoprotein lipase [Source:MGI Symbol;Acc:MGI:96820]	304.561	262.592	270.538	5.21753	0.15235	307.418
ENSMUST00000138196	1.03799	0.0367487	0.377303	up	8:-:70504398-70506108	MERGE.38636	8:-:70504292-70506752	8:-:70504398-70506108	ENSMUSG00000058833	66462	Q9CYZ6	Rex1bd	Uncharacterized [Source:UniProtKB/Swiss-Prot;Acc:Q9CYZ6]	5.92224	5.41225	10.4619	5.79122	4.29574	2.93067
ENSMUST00000117900	1.10867	0.0367234	0.377303	up	5:-:24533633-24540978	ENSMUSG00000038204	5:-:24532697-24540978	5:-:24533633-24540978	ENSMUSG00000038204	117590	Q91ZT7	Asb10	Ankyrin repeat and SOCS box protein 10 [Source:UniProtKB/Swiss-Prot;Acc:Q91ZT7]	0.91927	0.83106	0.53069	0.48096	0.41307	0.68772
ENSMUST00000155798	1.47309	0.0367094	0.377303	up	1:-:171138726-171150588	MERGE.2306	1:-:171127165-171150603	1:-:171138726-171150588	ENSMUSG00000058076	66052	Q9CZB0	Sdhc	succinate dehydrogenase complex, subunit C, integral membrane protein [Source:MGI Symbol;Acc:MGI:1913302]	1.42206	1.71653	0.78466	0.68199	0.84466	0.6041
ENSMUST00000111954	1.1012	0.0366882	0.377303	up	19:+:45047576-45056383	MERGE.20719	19:+:45047576-45056383	19:+:45047576-45056383	ENSMUSG00000025212	94280	Q91V61	Sfxn3	sideroflexin 3	0.69502	1.00497	0.3874	0.50015	0.40386	0.38044
ENSMUST00000217931	1.6769	0.0366778	0.377303	up	10:+:7691247-7713586	MERGE.2822	10:+:7681214-7716470	10:+:7691247-7713586	ENSMUSG00000040021	16798	Q8BYR2	Lats1	large tumor suppressor	0.92189	1.10478	1.8038	0.28321	1.1034	0.32887
ENSMUST00000224150	2.85059	0.0366421	0.377199	up	13:-:47085932-47098337	MERGE.10442	13:-:47084775-47106201	13:-:47085932-47098337	ENSMUSG00000021377	110052	Q3UR53	Dek	Protein DEK [Source:UniProtKB/Swiss-Prot;Acc:Q7TNV0]	3.63418	0.62583	0.83262	0.12961	0.17658	0.67535
ENSMUST00000156688	1.28806	0.0365722	0.376858	up	2:-:152829757-152831710	MERGE.23813	2:-:152780668-152831728	2:-:152829757-152831710	ENSMUSG00000007659	12048	Q5HZH3	Bcl2l1	Mus musculus BCL2-like 1 (Bcl2l1), transcript variant 5, mRNA. [Source:RefSeq mRNA;Acc:NM_001355053]	3.32386	2.30018	4.39666	2.0333	3.49297	1.05446
ENSMUST00000154853	1.25885	0.0365147	0.37658	up	7:-:97550340-97579496	MERGE.36263	7:-:97550331-97579497	7:-:97550340-97579496	ENSMUSG00000035642	66273	Q8R0P4	Aamdc	adipogenesis associated Mth938 domain containing [Source:MGI Symbol;Acc:MGI:1913523]	0.71478	1.46599	0.8496	0.98459	0.44184	0.52768
ENSMUST00000120789	4.37483	0.0364368	0.376197	up	5:-:69576742-69592293	MERGE.30570	5:-:69573108-69592340	5:-:69576742-69592293	ENSMUSG00000029209	67980	Q9CRC9	Gnpda2	glucosamine-6-phosphate deaminase 2 [Source:MGI Symbol;Acc:MGI:1915230]	2.66986	1.15919	1.27745	0.51708	0.84481	0
ENSMUST00000155736	3.3137	0.0364305	0.376175	up	11:+:32205458-32207651	MERGE.5375	11:+:32205415-32208984	11:+:32205458-32207651	ENSMUSG00000040767	78372	Q8VIK1	Snrnp25	U11/U12 small nuclear ribonucleoprotein 25 kDa protein [Source:UniProtKB/Swiss-Prot;Acc:Q8VIK1]	0.33661	1.33623	0.5456	0.18065	0.30205	0
ENSMUST00000159207	1.33681	0.0363838	0.37587	up	1:+:171411313-171416977	MERGE.2342	1:+:171411313-171420352	1:+:171411313-171416977	ENSMUSG00000026641	22278	Q3UQH7	Usf1	upstream transcription factor 1 [Source:MGI Symbol;Acc:MGI:99542]	0.76283	1.50581	1.40535	0.57942	1.23934	0.52874
ENSMUST00000103102	1.01358	0.0362766	0.375699	up	11:-:101418812-101425333	MERGE.7261	11:-:101406664-101425333	11:-:101418812-101425333	ENSMUSG00000097487	73635	Q9D9A7	Ptges3l	Putative protein PTGES3L [Source:UniProtKB/Swiss-Prot;Acc:Q9D9A7]	1.20178	1.17023	0.99892	0.54795	0.96347	0.96992
ENSMUST00000150074	1.74563	0.0362437	0.375494	up	5:+:107597961-107601797	MERGE.31022	5:+:107597373-107661838	5:+:107597961-107601797	ENSMUSG00000033773	231571	Q8VC34	Rpap2	Putative RNA polymerase II subunit B1 CTD phosphatase Rpap2 [Source:UniProtKB/Swiss-Prot;Acc:Q8VC34]	0.83046	0.52654	1.04693	0.61901	0.138	0.46445
ENSMUST00000126182	1.58896	0.0361955	0.375278	up	2:+:163658477-163725791	MERGE.24147	2:+:163658386-163726158	2:+:163658477-163725791	ENSMUSG00000035268	18769	Q3TP50	Pkig	cAMP-dependent protein kinase inhibitor gamma [Source:UniProtKB/Swiss-Prot;Acc:O70139]	1.17143	3.47977	1.96903	0.60751	1.80027	0.84771
ENSMUST00000067268	3.45254	0.0361938	0.375278	up	5:+:115506676-115555987	MERGE.31375	5:+:115506676-115555987	5:+:115506676-115555987	ENSMUSG00000029528	19303	Q8VI36	Pxn	Paxillin [Source:UniProtKB/Swiss-Prot;Acc:Q8VI36]	10.8801	7.26469	9.04092	0.28029	0.27847	10.7324
ENSMUST00000076264	3.69389	0.0361812	0.375237	up	5:+:31452435-31481754	MERGE.30003	5:+:31452431-31481754	5:+:31452435-31481754	ENSMUSG00000062761	269639	Q69Z99	Zfp512	zinc finger protein 512 [Source:MGI Symbol;Acc:MGI:1917345]	2.02248	1.88281	0.16834	0.15743	0.04578	0.09309
ENSMUST00000106103	2.31725	0.0361529	0.375237	up	3:+:152395473-152459474	MERGE.26986	3:+:152395473-152462826	3:+:152395473-152459474	ENSMUSG00000039068	108946	Q6KAQ7	Zzz3	zinc finger, ZZ domain containing 3 [Source:MGI Symbol;Acc:MGI:1920453]	1.84443	1.1712	0.27691	0.16045	0.18356	0.41978
ENSMUST00000055424	1.04526	0.0361375	0.375237	up	11:-:120710942-120713738	MERGE.7977	11:-:120710942-120713738	11:-:120710942-120713738	ENSMUSG00000025144	20892	Q8C4X1	Cenpx	Mus musculus centromere protein X (Cenpx), transcript variant 3, mRNA. [Source:RefSeq mRNA;Acc:NM_001347612]	23.4189	44.0483	35.1128	12.8372	22.9901	14.3989
ENSMUST00000146103	2.09806	0.0361087	0.375205	up	16:-:84827874-84831607	MERGE.16138	16:-:84827866-84863543	16:-:84827874-84831607	ENSMUSG00000022890	11957	P97450	Atp5j	ATP synthase-coupling factor 6, mitochondrial [Source:UniProtKB/Swiss-Prot;Acc:P97450]	105.386	18.7749	81.0175	23.7837	11.9633	7.73072
ENSMUST00000206728	5.63948	0.0361067	0.375205	up	7:-:80377773-80387419	MERGE.36025	7:-:80377756-80387946	7:-:80377773-80387419	ENSMUSG00000053158	14159	P16879	Fes	Tyrosine-protein kinase Fes/Fps [Source:UniProtKB/Swiss-Prot;Acc:P16879]	10.2821	2.61464	10.2179	0	0.888	1.55302
ENSMUST00000131506	2.51887	0.0360991	0.375205	up	4:-:43024703-43025467	MERGE.27420	4:-:43017635-43025819	4:-:43024703-43025467	ENSMUSG00000028454	56703	Q562G0	Pigo	phosphatidylinositol glycan anchor biosynthesis, class O [Source:MGI Symbol;Acc:MGI:1861452]	2.21342	0.50877	1.24863	0.26495	0.11359	0.74547
ENSMUST00000174156	1.2256	0.0360367	0.374989	up	17:+:34651627-34652103	MERGE.17337	17:+:34647146-34655074	17:+:34651627-34652103	ENSMUSG00000015461	12915	A0A0A0MQ69	Atf6b	activating transcription factor 6 beta [Source:HGNC Symbol;Acc:HGNC:2349]	1.00436	1.00429	0.69063	0.77178	0.47793	0.56298
ENSMUST00000140242	1.77824	0.0359391	0.374574	up	11:+:3649759-3669410	MERGE.4920	11:+:3649494-3690477	11:+:3649759-3669410	ENSMUSG00000034543	74522	Q69ZX6	Morc2a	MORC family CW-type zinc finger protein 2A [Source:UniProtKB/Swiss-Prot;Acc:Q69ZX6]	1.29142	2.54186	0.59624	0.54396	0.75381	0.41365
ENSMUST00000185539	3.72294	0.0357927	0.374163	up	1:+:143794717-143806941	MERGE.1902	1:+:143777272-143807466	1:+:143794717-143806941	ENSMUSG00000018189	56207	Q9WUP7	Uchl5	ubiquitin carboxyl-terminal esterase L5 [Source:MGI Symbol;Acc:MGI:1914848]	1.72764	0.63914	0.99417	0.60166	0	0.31216
ENSMUST00000185492	1.06103	0.0357604	0.374158	up	X:+:153723610-153741920	MERGE.43969	X:+:153723590-153741920	X:+:153723610-153741920	ENSMUSG00000086316	70123	A0A140LJI0	Nbdy	negative regulator of P-body association	0.80384	1.57443	0.85413	0.62913	0.77607	0.771
ENSMUST00000138848	3.193	0.0357286	0.374073	up	3:+:58526303-58545611	MERGE.25353	3:+:58491068-58557501	3:+:58526303-58545611	ENSMUSG00000027810	229317	Q8BJW6	Eif2a	Eukaryotic translation initiation factor 2A Eukaryotic translation initiation factor 2A, N-terminally processed [Source:UniProtKB/Swiss-Prot;Acc:Q8BJW6]	4.34527	0.37732	2.10223	0.28443	0.23434	0.20877
ENSMUST00000026823	5.00021	0.0356309	0.373791	up	17:-:25926421-25942048	MERGE.17021	17:-:25926421-25944961	17:-:25926421-25942048	ENSMUSG00000025728	14755	Q9QYT7	Pigq	Phosphatidylinositol N-acetylglucosaminyltransferase subunit Q [Source:UniProtKB/Swiss-Prot;Acc:Q9QYT7]	1.54868	3.44138	3.85354	0.00356	0.19435	1.67202
ENSMUST00000021620	4.83874	0.0356244	0.373791	up	12:+:103388698-103406345	MERGE.9444	12:+:103336906-103406424	12:+:103388698-103406345	ENSMUSG00000021203	68149	Q9CQX0	Otub2	Ubiquitin thioesterase OTUB2 [Source:UniProtKB/Swiss-Prot;Acc:Q9CQX0]	1.88341	0.32541	0.70514	0.03236	0	0.55015
ENSMUST00000040106	2.20063	0.0355985	0.373775	up	13:-:92449833-92484013	MERGE.11226	13:-:92449625-92484015	13:-:92449833-92484013	ENSMUSG00000034334	73942	D3YUE4	Fam151b	family with sequence similarity 151, member B	0.49309	0.35341	0.73579	0.11761	0.06555	0.56073
ENSMUST00000160636	1.59855	0.0355168	0.37349	up	10:+:58285927-58292768	MERGE.3491	10:+:58255497-58305599	10:+:58285927-58292768	ENSMUSG00000038039	70297	B2RSU7	Gcc2	GRIP and coiled-coil domain containing 2 [Source:HGNC Symbol;Acc:HGNC:23218]	2.08155	0.84913	0.81579	0.35115	1.0538	0.51934
ENSMUST00000123150	3.65713	0.0355137	0.37349	up	4:-:141595252-141606025	MERGE.29083	4:-:141576062-141606096	4:-:141595252-141606025	ENSMUSG00000006219	74202	Q71FD7	Fblim1	Filamin-binding LIM protein 1 [Source:UniProtKB/Swiss-Prot;Acc:Q71FD7]	0.48668	0.29657	0.85803	0	0.71508	0
ENSMUST00000124302	1.59496	0.0354754	0.373402	up	17:+:56009255-56012322	MERGE.17787	17:+:56005711-56036522	17:+:56009255-56012322	ENSMUSG00000003199	68047	Q3TV65	Mpnd	MPN domain-containing protein [Source:UniProtKB/Swiss-Prot;Acc:Q3TV65]	1.23927	1.37835	1.63435	0.96534	0.25879	1.21481
ENSMUST00000221853	1.46735	0.0354721	0.373402	up	12:+:112743588-112744804	MERGE.9655	12:+:112720136-112746592	12:+:112743588-112744804	ENSMUSG00000072825	217882	Q80U49	Cep170b	centrosomal protein 170B	1.9335	3.47215	3.4537	0.98825	1.2668	2.78061
ENSMUST00000034091	2.45485	0.0354465	0.373292	up	8:+:91070057-91123844	MERGE.39128	8:+:91070057-91123844	8:+:91070057-91123844	ENSMUSG00000031666	19651	Q64700	Rbl2	Retinoblastoma-like protein 2 [Source:UniProtKB/Swiss-Prot;Acc:Q64700]	11.7992	7.91267	9.39665	0.73591	9.48055	0.86006
ENSMUST00000114748	1.37378	0.0353761	0.373008	up	18:+:77773956-77782866	MERGE.19465	18:+:77725858-77782869	18:+:77773956-77782866	ENSMUSG00000025428	11946	Q03265	Atp5a1	ATP synthase subunit alpha, mitochondrial [Source:UniProtKB/Swiss-Prot;Acc:Q03265]	86.9578	101.769	68.5497	50.1879	45.5502	13.322
ENSMUST00000019576	3.10939	0.0352822	0.37289	up	8:+:83715177-83723348	MERGE.38957	8:+:83715177-83726892	8:+:83715177-83723348	ENSMUSG00000005481	68278	Q8VDW0	Ddx39	ATP-dependent RNA helicase DDX39A [Source:UniProtKB/Swiss-Prot;Acc:Q8VDW0]	5.51549	27.4725	2.35334	0.55227	2.33316	0.76096
ENSMUST00000102842	1.10494	0.0351648	0.372203	up	11:+:29692947-29742916	MERGE.5331	11:+:29692947-29750524	11:+:29692947-29742916	ENSMUSG00000020458	68585	Q99P72	Rtn4	reticulon 4 [Source:MGI Symbol;Acc:MGI:1915835]	4.63406	3.06195	8.25357	2.32619	2.42005	2.44445
ENSMUST00000159099	1.07922	0.0351174	0.371987	up	9:-:78095513-78108604	MERGE.41830	9:-:78081499-78109065	9:-:78095513-78108604	ENSMUSG00000001366	71538	Q8BK06	Fbxo9	F-box only protein 9 [Source:UniProtKB/Swiss-Prot;Acc:Q8BK06]	1.75674	1.6602	1.35475	1.41958	0.62874	1.2785
ENSMUST00000020316	5.59573	0.0350525	0.371656	up	10:-:121546455-121586787	MERGE.4606	10:-:121546455-121586787	10:-:121546455-121586787	ENSMUSG00000020115	56480	A1L361	Tbk1	TANK-binding kinase 1	20.3705	13.6291	1.87189	0.27256	3.52507	0.01051
ENSMUST00000201616	1.16841	0.035046	0.371648	up	5:+:120618904-120621798	MERGE.31476	5:+:120612739-120628592	5:+:120618904-120621798	ENSMUSG00000029599	71990	Q8K4L0	Ddx54	ATP-dependent RNA helicase DDX54 [Source:UniProtKB/Swiss-Prot;Acc:Q8K4L0]	0.74692	0.56829	0.93393	0.54784	0.80427	0.32583
ENSMUST00000128636	2.125	0.0350284	0.371589	up	9:+:62341902-62374718	MERGE.41426	9:+:62341293-62378812	9:+:62341902-62374718	ENSMUSG00000032249	11737	O35381	Anp32a	Acidic leucine-rich nuclear phosphoprotein 32 family member A [Source:UniProtKB/Swiss-Prot;Acc:O35381]	0.78894	1.02762	0.68504	0.08821	0.39329	0.71148
ENSMUST00000154647	1.11395	0.0350144	0.371505	up	2:+:30266203-30282148	MERGE.21754	2:+:30237715-30344266	2:+:30266203-30282148	ENSMUSG00000079484	227696	Q9DB26	Phyhd1	Phytanoyl-CoA dioxygenase domain-containing protein 1 [Source:UniProtKB/Swiss-Prot;Acc:Q9DB26]	0.66092	0.69056	0.70255	0.4441	0.33001	0.72574
ENSMUST00000144810	3.62466	0.0349365	0.371189	up	3:-:65947954-65956856	MERGE.25404	3:-:65946151-65958249	3:-:65947954-65956856	ENSMUSG00000027829	56706	Q52KE7	Ccnl1	Mus musculus cyclin L1 (Ccnl1), transcript variant 2, mRNA. [Source:RefSeq mRNA;Acc:NM_001355432]	0.70441	0.22137	0.71766	0	0.28092	0.10637
ENSMUST00000186501	1.79738	0.0349323	0.371178	up	7:+:27574467-27580420	MERGE.35173	7:+:27532008-27583194	7:+:27574467-27580420	ENSMUSG00000049643	66367	Q8R3Y5	2310022A10Rik	uncharacterized isoform 2 [Source:RefSeq peptide;Acc:NP_001116239]	0.60994	0.36845	0.83101	0.23246	0.44419	0.18687
ENSMUST00000149630	3.4947	0.034867	0.370996	up	13:-:92028496-92030904	ENSMUSG00000021708	13:-:91880400-92131656	13:-:92028496-92030904	ENSMUSG00000021708	19418	P70392	Rasgrf2	RAS protein-specific guanine nucleotide-releasing factor 2	0.34126	1.08136	0.65987	0.11246	0	0.42189
ENSMUST00000130804	2.94561	0.0348063	0.370832	up	1:-:189880494-189889002	MERGE.2674	1:-:189880492-189922363	1:-:189880494-189889002	ENSMUSG00000026603	226830	Q8R5A0	Smyd2	N-lysine methyltransferase SMYD2 [Source:UniProtKB/Swiss-Prot;Acc:Q8R5A0]	10.4062	8.70426	9.19102	0.39838	0.80631	9.91104
ENSMUST00000134954	4.97937	0.0346709	0.370147	up	X:-:70462923-70477142	MERGE.43259	X:-:70459753-70477180	X:-:70462923-70477142	ENSMUSG00000073139	236848	Q3TYW3	Tmem185a	transmembrane protein 185A [Source:MGI Symbol;Acc:MGI:2448555]	1.21375	0.58793	1.98069	0	0	1.90552
ENSMUST00000219801	3.07651	0.0346643	0.370147	up	10:+:128303376-128307408	MERGE.4777	10:+:128303335-128321358	10:+:128303376-128307408	ENSMUSG00000005682	103135	Q8BGF7	Pan2	PAN2 poly(A) specific ribonuclease subunit	0.54204	0.64901	0.54857	0.04304	0.93375	0.02484
ENSMUST00000145259	2.39652	0.0346235	0.369938	up	15:+:89355763-89372826	MERGE.14670	15:+:89355719-89372826	15:+:89355763-89372826	ENSMUSG00000008690	52683	Q8BSP2	Ncaph2	non-SMC condensin II complex, subunit H2 [Source:MGI Symbol;Acc:MGI:1289164]	19.742	11.2667	11.2185	10.6699	2.66787	0.6409
ENSMUST00000187183	1.32529	0.0343789	0.368924	up	16:+:36221468-36257444	MERGE.15745	16:+:36221468-36257444	16:+:36221468-36257444	ENSMUSG00000095620	76770	Q9D8D6	2010005H15Rik	RIKEN cDNA 2010005H15 gene [Source:MGI Symbol;Acc:MGI:1924020]	3.71099	2.92431	3.55255	2.19101	0.94538	3.04924
ENSMUST00000137743	6.0128	0.0343789	0.368924	up	3:+:95283602-95287836	MERGE.26031	3:+:95254347-95296166	3:+:95283602-95287836	ENSMUSG00000038712	75007	Q76LS9	Mindy1	Ubiquitin carboxyl-terminal hydrolase MINDY-1 [Source:UniProtKB/Swiss-Prot;Acc:Q76LS9]	5.36857	9.69553	0.86768	1.95362	0	0
ENSMUST00000191248	1.71499	0.0343735	0.368924	up	9:-:7834784-7836805	MERGE.40055	9:-:7818227-7837064	9:-:7834784-7836805	ENSMUSG00000057367	11797	Q62210	Birc2	Baculoviral IAP repeat-containing protein 2 [Source:UniProtKB/Swiss-Prot;Acc:Q62210]	0.89272	0.50203	0.31695	0.23955	0.32042	0.20969
ENSMUST00000139700	2.0497	0.0343414	0.368715	up	1:-:33873758-33883490	MERGE.410	1:-:33852052-33907816	1:-:33873758-33883490	ENSMUSG00000042182	320705	Q6PFX2	Bend6	BEN domain-containing protein 6 [Source:UniProtKB/Swiss-Prot;Acc:Q6PFX2]	0.66089	0.65587	1.93837	0.32513	0.26357	0.49898
ENSMUST00000022622	1.32534	0.0342361	0.368258	up	14:-:66153257-66281052	MERGE.12877	14:-:66153257-66281052	14:-:66153257-66281052	ENSMUSG00000059456	19229	Q3UDE9	Ptk2b	PTK2 protein tyrosine kinase 2 beta [Source:MGI Symbol;Acc:MGI:104908]	1.52211	1.3172	1.77516	1.04679	0.34942	0.9529
ENSMUST00000204368	1.17971	0.0342271	0.368257	up	2:-:39199847-39226032	MERGE.22083	2:-:39194354-39226451	2:-:39199847-39226032	ENSMUSG00000026753	67857	Q9CQR6	Ppp6c	Serine/threonine-protein phosphatase 6 catalytic subunit [Source:UniProtKB/Swiss-Prot;Acc:Q9CQR6]	1.05074	0.95351	1.05867	0.80013	0.41621	0.9839
ENSMUST00000151296	1.16737	0.0341734	0.368034	up	1:+:53313654-53326174	MERGE.565	1:+:53297095-53326343	1:+:53313654-53326174	ENSMUSG00000026096	72085	Q6PEB4	Osgepl1	Probable tRNA N6-adenosine threonylcarbamoyltransferase, mitochondrial [Source:UniProtKB/Swiss-Prot;Acc:Q6PEB4]	1.48953	2.21638	2.23987	0.77305	1.13047	1.64962
ENSMUST00000142662	2.01792	0.0341515	0.367876	up	1:+:127868802-127904033	MERGE.1548	1:+:127868773-127943868	1:+:127868802-127904033	ENSMUSG00000036104	226407	Q80UJ7	Rab3gap1	Rab3 GTPase-activating protein catalytic subunit [Source:UniProtKB/Swiss-Prot;Acc:Q80UJ7]	0.84463	1.11238	1.27775	1.38821	0.38316	0.124
ENSMUST00000229432	1.47585	0.0340671	0.367472	up	15:+:102483198-102498534	MERGE.14992	15:+:102470539-102500061	15:+:102483198-102498534	ENSMUSG00000056851	18521	Q61990	Pcbp2	poly(rC) binding protein 2	0.76632	0.39643	0.72234	0.53085	0.38689	0.21064
ENSMUST00000170575	1.67807	0.0340471	0.367444	up	17:-:25718926-25727371	MERGE.16949	17:-:25718926-25727419	17:-:25718926-25727371	ENSMUSG00000019214	214901	Q8BIW9	Chtf18	chromosome transmission fidelity factor 18 [Source:HGNC Symbol;Acc:HGNC:18435]	0.50077	0.33872	1.23601	0.49507	0.16555	0.22287
ENSMUST00000048988	5.072	0.0340273	0.367397	up	2:-:167035793-167063015	MERGE.24281	2:-:167035793-167063015	2:-:167035793-167063015	ENSMUSG00000039501	98999	Q8R151	Znfx1	zinc finger, NFX1-type containing 1 [Source:MGI Symbol;Acc:MGI:2138982]	0.40723	8.72979	6.22932	0.35039	0.02441	0.10563
ENSMUST00000112996	1.79558	0.0339231	0.366974	up	X:-:140540262-140600659	MERGE.43876	X:-:140539528-140600659	X:-:140540262-140600659	ENSMUSG00000031431	14605	Q9Z2S7	Tsc22d3	TSC22 domain family protein 3 [Source:UniProtKB/Swiss-Prot;Acc:Q9Z2S7]	1.37687	0.53811	0.75331	0.51652	0.12975	0.59361
ENSMUST00000086523	2.35518	0.0338712	0.366935	up	5:+:115506808-115554978	MERGE.31375	5:+:115506676-115555987	5:+:115506808-115554978	ENSMUSG00000029528	19303	Q8VI36	Pxn	Paxillin [Source:UniProtKB/Swiss-Prot;Acc:Q8VI36]	7.73176	7.09261	8.3985	1.15998	0.55211	7.3773
ENSMUST00000035960	1.31587	0.0336609	0.365787	up	8:-:71251125-71272934	MERGE.38681	8:-:71248561-71272934	8:-:71251125-71272934	ENSMUSG00000035439	76478	Q99L00	Haus8	HAUS augmin-like complex subunit 8 [Source:UniProtKB/Swiss-Prot;Acc:Q99L00]	2.3157	4.60511	2.64262	1.52002	0.87529	2.18839
ENSMUST00000059743	1.98478	0.0336427	0.365787	up	1:+:91250311-91285740	MERGE.1255	1:+:91250304-91290337	1:+:91250311-91285740	ENSMUSG00000034343	67921	Q9CY34	Ube2f	ubiquitin-conjugating enzyme E2F (putative) [Source:MGI Symbol;Acc:MGI:1915171]	1.93768	1.48357	1.09755	0.16633	1.17783	0.77999
ENSMUST00000129523	2.13546	0.0335501	0.365446	up	17:-:24158342-24163310	MERGE.16864	17:-:24155833-24163766	17:-:24158342-24163310	ENSMUSG00000036820	245847	Q8JZV7	Amdhd2	N-acetylglucosamine-6-phosphate deacetylase [Source:UniProtKB/Swiss-Prot;Acc:Q8JZV7]	0.49207	0.35189	1.03215	0.36247	0.0808	0.25496
ENSMUST00000057343	1.44596	0.0335201	0.365381	up	10:+:79854652-79863424	MERGE.3915	10:+:79854427-79864771	10:+:79854652-79863424	ENSMUSG00000006498	19205	Q922I7	Ptbp1	polypyrimidine tract binding protein 1 [Source:HGNC Symbol;Acc:HGNC:9583]	23.0801	26.4975	75.9666	12.5958	14.5677	11.5494
ENSMUST00000168986	4.46239	0.0334408	0.365264	up	14:+:32085834-32096624	MERGE.12236	14:+:32082875-32103202	14:+:32085834-32096624	ENSMUSG00000021906	218885	Q8VE38	Oxnad1	Oxidoreductase NAD-binding domain-containing protein 1 [Source:UniProtKB/Swiss-Prot;Acc:Q8VE38]	0.76937	1.1877	0.86052	0.0169	1.97824	0
ENSMUST00000176747	1.28364	0.0332618	0.36472	up	19:-:8775437-8779050	MERGE.19964	19:-:8772522-8786417	19:-:8775437-8779050	ENSMUSG00000003680	67706	Q9CY24	Taf6l	transmembrane protein 179B	1.85716	1.13257	2.5889	1.65101	0.69259	1.11556
ENSMUST00000124647	1.42941	0.0332308	0.364476	up	3:-:79112181-79173300	MERGE.25546	3:-:79062516-79287777	3:-:79112181-79173300	ENSMUSG00000062232	76089	E9QNQ4	Rapgef2	Rap guanine nucleotide exchange factor 2 [Source:UniProtKB/Swiss-Prot;Acc:Q8CHG7]	1.50936	0.7588	1.86702	0.59687	1.10884	0.67642
ENSMUST00000040806	1.23884	0.0331897	0.364253	up	11:+:76217608-76218666	MERGE.6392	11:+:76217608-76218666	11:+:76217608-76218666	ENSMUSG00000038057	13168	Q545L5	Dbil5	Diazepam-binding inhibitor-like 5 [Source:UniProtKB/Swiss-Prot;Acc:O09035]	0.90009	1.07807	1.97875	1.08827	0.69317	0.72905
ENSMUST00000001419	1.06298	0.033188	0.364253	up	18:+:36793923-36799660	MERGE.18883	18:+:36793923-36799660	18:+:36793923-36799660	ENSMUSG00000001383	66492	Q9CPW7	Zmat2	zinc finger, matrin type 2	6.51565	5.45323	4.09657	3.3067	1.55575	3.70655
ENSMUST00000229130	1.52224	0.0331673	0.364212	up	15:+:79346621-79359072	MERGE.14277	15:+:79346621-79359076	15:+:79346621-79359072	ENSMUSG00000042622	17133	O54791	Maff	v-maf musculoaponeurotic fibrosarcoma oncogene family, protein F (avian)	1.25162	2.14582	1.212	1.1755	0.30909	0.84806
ENSMUST00000154369	1.42964	0.0331548	0.364212	up	11:-:54014260-54027952	ENSMUSG00000020334	11:-:53983123-54028090	11:-:54014260-54027952	ENSMUSG00000020334	30805	Q9Z306	Slc22a4	Solute carrier family 22 member 4 [Source:UniProtKB/Swiss-Prot;Acc:Q9Z306]	0.62127	1.03286	1.0156	0.43886	0.9339	0.33677
ENSMUST00000111097	5.27406	0.0330452	0.363931	up	5:+:136953406-136966149	MERGE.31946	5:+:136953275-136966234	5:+:136953406-136966149	ENSMUSG00000019054	66437	Q9CQ92	Fis1	Mitochondrial fission 1 protein [Source:UniProtKB/Swiss-Prot;Acc:Q9CQ92]	2.88046	1.7891	2.82072	0	0	4.89829
ENSMUST00000135833	1.16906	0.0330389	0.363931	up	4:+:32800279-32801559	MERGE.27290	4:+:32800253-32801559	4:+:32800279-32801559	ENSMUSG00000045854	108755	Q8R033	Lyrm2	LYR motif-containing protein 2 [Source:UniProtKB/Swiss-Prot;Acc:Q8R033]	0.73024	1.16253	1.33704	0.81284	0.50964	0.84573
ENSMUST00000150134	1.17099	0.0329563	0.363753	up	11:+:95824499-95830701	MERGE.7014	11:+:95712673-95835115	11:+:95824499-95830701	ENSMUSG00000050860	237928	Q8R2H9	Phospho1	Phosphoethanolamine/phosphocholine phosphatase [Source:UniProtKB/Swiss-Prot;Acc:Q8R2H9]	1.06975	0.61928	0.8752	0.47842	0.72526	0.59229
ENSMUST00000133238	1.52525	0.0328476	0.363545	up	11:-:45950196-45954417	MERGE.5498	11:-:45946843-45955494	11:-:45950196-45954417	ENSMUSG00000011254	66628	Q9CY52	Thg1l	tRNA-histidine guanylyltransferase 1-like (S. cerevisiae) [Source:MGI Symbol;Acc:MGI:1913878]	0.65552	1.26016	0.58805	0.40269	0.74235	0.27599
ENSMUST00000220819	4.90586	0.0326691	0.362642	up	13:+:94788910-94842922	MERGE.11261	13:+:94788910-94842922	13:+:94788910-94842922	ENSMUSG00000042043	21371	Q5I0U7	Tbca	tubulin cofactor A	0.4843	3.56222	1.66229	0.71348	0	0.05019
ENSMUST00000112936	6.98603	0.032637	0.362424	up	2:-:37373138-37422869	MERGE.22034	2:-:37368896-37422962	2:-:37373138-37422869	ENSMUSG00000075376	319817	Q148V4	Rc3h2	Roquin-2 [Source:UniProtKB/Swiss-Prot;Acc:P0C090]	3.29685	2.05812	1.63495	0	0	4.56249
ENSMUST00000218866	2.37403	0.0325919	0.362219	up	12:+:11266129-11287654	MERGE.8132	12:+:11265886-11319785	12:+:11266129-11287654	ENSMUSG00000020608	67241	Q924W5	Smc6	structural maintenance of chromosomes 6	1.65734	0.77064	1.58289	0.9674	0.43282	0.07221
ENSMUST00000197694	1.17076	0.0325325	0.362209	up	3:+:34020108-34069345	MERGE.25083	3:+:34019943-34076000	3:+:34020108-34069345	ENSMUSG00000027680	14359	Q61584	Fxr1	Fragile X mental retardation syndrome-related protein 1 [Source:UniProtKB/Swiss-Prot;Acc:Q61584]	19.5533	14.2884	6.64472	6.07762	4.69365	5.84933
ENSMUST00000114082	1.36035	0.0325186	0.362209	up	2:-:26409431-26445214	MERGE.21610	2:-:26409431-26445216	2:-:26409431-26445214	ENSMUSG00000026924	227648	Q80U43	Sec16a	SEC16 homolog A, endoplasmic reticulum export factor [Source:HGNC Symbol;Acc:HGNC:29006]	5.42196	5.14785	2.843	1.16925	3.21466	1.24589
ENSMUST00000034096	1.00122	0.0324808	0.362156	up	8:+:95715881-95719010	MERGE.39261	8:+:95715881-95719010	8:+:95715881-95719010	ENSMUSG00000031671	66083	Q9CWY3	Setd6	N-lysine methyltransferase SETD6 [Source:UniProtKB/Swiss-Prot;Acc:Q9CWY3]	9.16434	9.33238	4.37772	3.33366	4.02555	4.01991
ENSMUST00000130368	4.29425	0.0324001	0.361781	up	9:-:54717159-54734497	MERGE.41204	9:-:54714735-54734519	9:-:54717159-54734497	ENSMUSG00000061559	66317	A0MNP4	Wdr61	WD repeat domain 61 [Source:MGI Symbol;Acc:MGI:1917493]	0.70611	2.96469	1.24091	0.583	0	0.24605
ENSMUST00000128016	1.12382	0.0323822	0.361781	up	11:-:102313609-102316705	MERGE.7336	11:-:102304560-102320266	11:-:102313609-102316705	ENSMUSG00000020923	21429	A2AWT6	Ubtf	upstream binding transcription factor, RNA polymerase I [Source:MGI Symbol;Acc:MGI:98512]	0.56034	1.00264	0.64218	0.44653	0.59253	0.48859
ENSMUST00000193683	1.909	0.0323559	0.361781	up	1:+:164307672-164437300	MERGE.2188	1:+:164292122-164437725	1:+:164307672-164437300	ENSMUSG00000026575	171567	Q3UMG6	Nme7	NME/NM23 family member 7 [Source:HGNC Symbol;Acc:HGNC:20461]	1.11928	0.33598	0.49834	0.36987	0.09403	0.32255
ENSMUST00000196734	1.13564	0.0322629	0.361291	up	5:-:27772479-27791395	MERGE.29883	5:-:27740080-27791691	5:-:27772479-27791395	ENSMUSG00000002221	55982	Q6NZQ4	Paxip1	PAX-interacting protein 1 [Source:UniProtKB/Swiss-Prot;Acc:Q6NZQ4]	0.49356	0.57144	0.72844	0.46731	0.53769	0.31104
ENSMUST00000002081	3.79653	0.0322321	0.36111	up	X:+:73774405-73778925	MERGE.43287	X:+:73774405-73790830	X:+:73774405-73778925	ENSMUSG00000002007	56504	Q9Z0G2	Srpk3	serine/arginine-rich protein specific kinase 3 [Source:MGI Symbol;Acc:MGI:1891338]	0.38687	0.6271	0.4869	0	0.33036	0.13898
ENSMUST00000018143	1.58745	0.0321801	0.360987	up	2:+:167015193-167034947	MERGE.24279	2:+:167015193-167034947	2:+:167015193-167034947	ENSMUSG00000017999	228889	Q921N6	Ddx27	Probable ATP-dependent RNA helicase DDX27 [Source:UniProtKB/Swiss-Prot;Acc:Q921N6]	27.9231	21.8402	27.3295	6.41919	3.72831	23.1884
ENSMUST00000112386	1.16494	0.0321092	0.360684	up	1:+:131867224-131872739	MERGE.1672	1:+:131867224-131872887	1:+:131867224-131872739	ENSMUSG00000026433	226422	E9QLQ7	Rab29	RAB29, member RAS oncogene family [Source:MGI Symbol;Acc:MGI:2385107]	5.47588	9.5708	9.79148	5.37299	2.49195	4.29041
ENSMUST00000069036	1.68301	0.0321061	0.360682	up	9:-:106888753-106891415	MERGE.42292	9:-:106821935-106891979	9:-:106888753-106891415	ENSMUSG00000032575	74840	Q3TMX5	Manf	mesencephalic astrocyte derived neurotrophic factor [Source:HGNC Symbol;Acc:HGNC:15461]	65.0405	74.5213	65.7033	7.29197	38.3067	32.0442
ENSMUST00000226770	3.25788	0.0321054	0.360682	up	14:+:55540406-55548872	MERGE.12613	14:+:55540266-55551242	14:+:55540406-55548872	ENSMUSG00000040618	74551	A0A0R4J0G0	Pck2	phosphoenolpyruvate carboxykinase 2 (mitochondrial)	12.5977	11.8776	18.1514	0.1962	6.10263	3.41299
ENSMUST00000056997	5.34732	0.0320566	0.360439	up	14:-:59563976-59597944	MERGE.12715	14:-:59559388-59597959	14:-:59563976-59597944	ENSMUSG00000021982	71891	Q8BMD5	Cdadc1	cytidine and dCMP deaminase domain containing 1	0.72476	0.95765	0.40263	0	0	1.10608
ENSMUST00000197111	2.51012	0.0320227	0.360439	up	3:-:34077354-34080180	MERGE.25086	3:-:34056020-34081321	3:-:34077354-34080180	ENSMUSG00000027679	67713	Q9CQV7	Dnajc19	Mitochondrial import inner membrane translocase subunit TIM14 [Source:UniProtKB/Swiss-Prot;Acc:Q9CQV7]	2.60379	0.59795	1.83696	0.83536	0.15018	0.40437
ENSMUST00000130460	3.21967	0.0319272	0.360169	up	5:-:137823383-137831510	MERGE.32020	5:-:137787815-137836281	5:-:137823383-137831510	ENSMUSG00000046245	231805	Q2YFS3	Pilra	Paired immunoglobulin-like type 2 receptor alpha [Source:UniProtKB/Swiss-Prot;Acc:Q2YFS3]	0.26744	0.19168	1.04584	0.07974	0.01778	0.11966
ENSMUST00000199222	4.23925	0.0318583	0.359933	up	3:+:33800213-33809677	MERGE.24928	3:+:33799832-33816632	3:+:33800213-33809677	ENSMUSG00000027677	67120	G3X9T5	Ttc14	tetratricopeptide repeat domain 14 [Source:MGI Symbol;Acc:MGI:1914370]	1.63095	0.72364	0.9591	0.39365	0	0.30405
ENSMUST00000014290	4.64924	0.0318023	0.359495	up	2:+:22774094-22875653	MERGE.21452	2:+:22774094-22875653	2:+:22774094-22875653	ENSMUSG00000026786	54519	Q8R5A3	Apbb1ip	amyloid beta (A4) precursor protein-binding, family B, member 1 interacting protein [Source:MGI Symbol;Acc:MGI:1861354]	16.729	5.8954	13.4777	13.3226	0.09077	0.09547
ENSMUST00000220229	3.78959	0.0317916	0.359476	up	10:+:75518043-75535418	MERGE.3767	10:+:75517551-75537381	10:+:75518043-75535418	ENSMUSG00000020180	67332	P62320	Snrpd3	small nuclear ribonucleoprotein D3 [Source:MGI Symbol;Acc:MGI:1914582]	1.81553	2.07841	2.35856	0	1.90774	0.43125
ENSMUST00000141803	1.71623	0.0317156	0.359266	up	9:-:53616600-53622034	MERGE.41223	9:-:53614582-53670014	9:-:53616600-53622034	ENSMUSG00000032030	75717	Q9D5V5	Cul5	cullin 5 [Source:HGNC Symbol;Acc:HGNC:2556]	0.32126	0.90246	0.43251	0.34954	0.33081	0.11134
ENSMUST00000163889	2.39057	0.0316357	0.358943	up	14:-:55716325-55722263	MERGE.12642	14:-:55715416-55722263	14:-:55716325-55722263	ENSMUSG00000040472	56187	Q9JHK4	Rabggta	Rab geranylgeranyl transferase, a subunit	6.50178	8.68465	6.56583	0.7184	0.84748	6.91741
ENSMUST00000113820	2.31155	0.0316346	0.358943	up	1:+:74236497-74268209	MERGE.916	1:+:74236084-74268209	1:+:74236497-74268209	ENSMUSG00000006304	76709	Q9CVB6	Arpc2	Mus musculus actin related protein 2/3 complex, subunit 2 (Arpc2), transcript variant 2, mRNA. [Source:RefSeq mRNA;Acc:NM_001357387]	436.643	398.645	374.48	406.398	23.6665	41.8133
ENSMUST00000137966	1.16336	0.0315381	0.358447	up	2:+:156065742-156068050	MERGE.23963	2:+:156065175-156070617	2:+:156065742-156068050	ENSMUSG00000038180	245865	Q9JJF2	Spag4	Sperm-associated antigen 4 protein [Source:UniProtKB/Swiss-Prot;Acc:Q9JJF2]	1.11046	1.07607	1.39556	0.55925	0.85924	1.13408
ENSMUST00000160399	5.37441	0.0315248	0.358367	up	10:+:29313166-29345560	MERGE.3167	10:+:29313166-29347469	10:+:29313166-29345560	ENSMUSG00000019883	52665	Q9D9V3	Echdc1	Ethylmalonyl-CoA decarboxylase [Source:UniProtKB/Swiss-Prot;Acc:Q9D9V3]	1.78374	4.9622	4.0978	0	0.07503	2.69759
ENSMUST00000119120	4.97805	0.031485	0.358199	up	11:-:70669464-70687955	MERGE.6226	11:-:70669463-70688105	11:-:70669464-70687955	ENSMUSG00000040712	216874	Q80Y50	Camta2	Calmodulin-binding transcription activator 2 [Source:UniProtKB/Swiss-Prot;Acc:Q80Y50]	1.7669	0.5009	0.36481	0.03291	0	0.38701
ENSMUST00000224170	1.18549	0.0314582	0.358059	up	13:-:24998794-25001800	MERGE.10114	13:-:24987483-25020379	13:-:24998794-25001800	ENSMUSG00000021339	380836	Q5NCE8	Mrs2	Magnesium transporter MRS2 homolog, mitochondrial [Source:UniProtKB/Swiss-Prot;Acc:Q5NCE8]	1.32351	0.86196	0.98322	0.75099	1.03916	0.51004
ENSMUST00000213233	1.39807	0.0314299	0.357943	up	9:-:22113438-22117086	MERGE.40308	9:-:22112989-22117172	9:-:22113438-22117086	ENSMUSG00000013822	66126	Q545S6	Elof1	Mus musculus ELF1 homolog, elongation factor 1 (Elof1), transcript variant 4, mRNA. [Source:RefSeq mRNA;Acc:NM_001357311]	1.5584	3.15756	1.76815	1.29635	0.63704	1.63418
ENSMUST00000156325	2.28628	0.0312768	0.357287	up	2:-:30980903-30982201	MERGE.21795	2:-:30972177-30982201	2:-:30980903-30982201	ENSMUSG00000026851	227707	Q3TQI7	BC005624	Telomere length and silencing [Source:UniProtKB/Swiss-Prot;Acc:Q3TQI7]	0.61861	0.23547	1.06219	0.31835	0.10646	0.13934
ENSMUST00000131256	1.15077	0.0312432	0.357262	up	6:-:30858427-30896730	MERGE.32716	6:-:30747554-30896794	6:-:30858427-30896730	ENSMUSG00000025607	54160	Q9QXK3	Copg2	Coatomer subunit gamma-2 [Source:UniProtKB/Swiss-Prot;Acc:Q9QXK3]	0.86318	1.56426	1.11521	0.85768	1.11317	0.50688
ENSMUST00000012734	4.71972	0.0312407	0.357262	up	5:+:29735995-29757969	MERGE.29943	5:+:29735688-29820316	5:+:29735995-29757969	ENSMUSG00000029131	23950	O54946	Dnajb6	DnaJ homolog subfamily B member 6 [Source:UniProtKB/Swiss-Prot;Acc:O54946]	1.13586	1.58017	2.56891	0.0441	0	2.08894
ENSMUST00000128923	1.86226	0.0311635	0.356984	up	9:-:26979199-26999508	MERGE.40366	9:-:26974135-26999566	9:-:26979199-26999508	ENSMUSG00000031969	66948	Q9D7B6	Acad8	acyl-Coenzyme A dehydrogenase family, member 8 [Source:MGI Symbol;Acc:MGI:1914198]	1.4075	1.07824	2.09265	1.89505	0.35452	0.31072
ENSMUST00000186308	1.39181	0.0311134	0.3569	up	1:+:45822265-45823513	MERGE.519	1:+:45795166-45823619	1:+:45822265-45823513	ENSMUSG00000025995	73674	Q3U821	Wdr75	WD repeat domain 75 [Source:MGI Symbol;Acc:MGI:1920924]	2.6274	1.69555	3.3045	2.7328	1.28259	0.74194
ENSMUST00000149905	1.27221	0.0310789	0.3569	up	2:+:155956458-155986613	MERGE.23964	2:+:155956458-155998900	2:+:155956458-155986613	ENSMUSG00000038241	16328	Q60952	Cep250	Centrosome-associated protein CEP250 [Source:UniProtKB/Swiss-Prot;Acc:Q60952]	1.12843	1.07569	1.2806	0.60691	0.314	0.93437
ENSMUST00000193979	1.95239	0.0307247	0.3553	up	1:+:37430186-37437270	MERGE.427	1:+:37430139-37439124	1:+:37430186-37437270	ENSMUSG00000026111	67387	Q9CQ61	Unc50	unc-50 homolog (C. elegans) [Source:MGI Symbol;Acc:MGI:1914637]	1.76361	3.39469	0.94093	0.33127	0.86159	1.03565
ENSMUST00000147570	3.72434	0.0306927	0.355213	up	2:-:130171787-130179403	MERGE.23421	2:-:130171414-130179403	2:-:130171787-130179403	ENSMUSG00000027404	20638	P27048	Snrpb	Small nuclear ribonucleoprotein-associated protein B [Source:UniProtKB/Swiss-Prot;Acc:P27048]	0.35015	0.70947	0.50735	0.56803	0	0.05608
ENSMUST00000221142	6.45054	0.0306232	0.354905	up	13:+:49653339-49679016	MERGE.10469	13:+:49653078-49679016	13:+:49653339-49679016	ENSMUSG00000021392	70930	Q3UHX0	Nol8	nucleolar protein 8	1.99839	3.09771	0.72943	0.00515	0	1.67266
ENSMUST00000057792	1.5846	0.0305211	0.354547	up	6:-:5264147-5298455	MERGE.32461	6:-:5220852-5298455	6:-:5264147-5298455	ENSMUSG00000032667	330260	Q62086	Pon2	Serum paraoxonase/arylesterase 2 [Source:UniProtKB/Swiss-Prot;Acc:Q62086]	0.78599	1.01836	0.72394	0.2859	0.24032	0.84399
ENSMUST00000167850	2.3061	0.0304041	0.354055	up	8:+:70308507-70312990	MERGE.38626	8:+:70302518-70312993	8:+:70308507-70312990	ENSMUSG00000055681	59042	O89079	Cope	Coatomer subunit epsilon [Source:UniProtKB/Swiss-Prot;Acc:O89079]	10.9738	12.3921	2.04757	1.51239	1.39515	2.66571
ENSMUST00000029717	1.57126	0.0303607	0.354019	up	3:-:86995834-86999441	ENSMUSG00000028076	3:-:86995834-86999441	3:-:86995834-86999441	ENSMUSG00000028076	12479	P11609	Cd1d1	CD1d1 antigen	0.57453	0.72957	0.42055	0.22628	0.16815	0.55505
ENSMUST00000210101	1.49519	0.0303495	0.353921	up	7:-:45054579-45062347	MERGE.35611	7:-:45053584-45078435	7:-:45054579-45062347	ENSMUSG00000007837	65116	Q8R182	Prrg2	proline-rich Gla (G-carboxyglutamic acid) polypeptide 2 [Source:MGI Symbol;Acc:MGI:1929596]	0.88489	0.58212	0.47809	0.70515	0.18714	0.29131
ENSMUST00000020578	2.67083	0.03033	0.353921	up	11:+:40733667-40740046	MERGE.5477	11:+:40701387-40740046	11:+:40733667-40740046	ENSMUSG00000020328	52653	Q9CQ48	Nudcd2	NudC domain-containing protein 2 [Source:UniProtKB/Swiss-Prot;Acc:Q9CQ48]	12.0753	1.61521	12.6095	0.80904	1.9712	1.1214
ENSMUST00000143406	4.38092	0.0302779	0.353798	up	11:-:117775717-117779650	MERGE.7818	11:-:117765988-117782198	11:-:117775717-117779650	ENSMUSG00000025572	217353	Q7TN60	Tmc6	transmembrane channel-like gene family 6 [Source:MGI Symbol;Acc:MGI:1098686]	1.16063	1.16609	3.60693	0.52851	0.65605	0
ENSMUST00000140262	1.3331	0.0302511	0.353644	up	5:+:112308291-112309812	MERGE.31229	5:+:112276691-112315361	5:+:112308291-112309812	ENSMUSG00000029344	22022	Q3TQN1	Tpst2	protein-tyrosine sulfotransferase 2 [Source:MGI Symbol;Acc:MGI:1309516]	0.69715	0.83407	0.7282	0.6402	0.32437	0.46397
ENSMUST00000120737	2.57353	0.0302385	0.353631	up	17:+:47368887-47378679	MERGE.17635	17:+:47368887-47381417	17:+:47368887-47378679	ENSMUSG00000034729	64657	Q501J4	Mrps10	mitochondrial ribosomal protein S10 [Source:HGNC Symbol;Acc:HGNC:14502]	41.5005	11.3118	30.9913	2.89764	16.7557	1.83259
ENSMUST00000006579	1.08893	0.0302333	0.353631	up	1:+:171345730-171358402	MERGE.2336	1:+:171345670-171359254	1:+:171345730-171358402	ENSMUSG00000006412	18637	O70591	Pfdn2	Prefoldin subunit 2 [Source:UniProtKB/Swiss-Prot;Acc:O70591]	0.75392	0.57799	0.48439	0.43377	0.54039	0.3829
ENSMUST00000223642	1.09236	0.0302313	0.353631	up	17:-:56426494-56434982	MERGE.17807	17:-:56412426-56476483	17:-:56426494-56434982	ENSMUSG00000013236	19280	B0V2N1	Ptprs	Receptor-type tyrosine-protein phosphatase S [Source:UniProtKB/Swiss-Prot;Acc:B0V2N1]	0.82099	0.93387	1.33847	0.88378	0.88459	0.54132
ENSMUST00000089250	1.16121	0.0301922	0.353537	up	14:-:66153262-66281052	MERGE.12877	14:-:66153257-66281052	14:-:66153262-66281052	ENSMUSG00000059456	19229	Q3UDE9	Ptk2b	PTK2 protein tyrosine kinase 2 beta [Source:MGI Symbol;Acc:MGI:104908]	1.24747	0.87195	1.20818	0.87364	0.3547	0.681
ENSMUST00000196565	4.73547	0.0301442	0.353381	up	3:-:153907293-153912993	MERGE.26993	3:-:153907287-153913009	3:-:153907293-153912993	ENSMUSG00000038975	19352	P53612	Rabggtb	Rab geranylgeranyl transferase, b subunit [Source:MGI Symbol;Acc:MGI:99537]	2.00648	2.69363	0.52145	0.229	0	0.34006
ENSMUST00000202388	1.11377	0.0300461	0.353057	up	5:+:120116517-120118981	MERGE.31447	5:+:120116465-120198981	5:+:120116517-120118981	ENSMUSG00000029594	74111	Q8R3C6	Rbm19	Probable RNA-binding protein 19 [Source:UniProtKB/Swiss-Prot;Acc:Q8R3C6]	1.38715	1.21601	1.88433	0.81889	1.30003	1.14041
ENSMUST00000106994	1.6894	0.0300374	0.352988	up	4:+:99829500-99831580	MERGE.27962	4:+:99829198-99912788	4:+:99829500-99831580	ENSMUSG00000073791	230500	Q8VDY4	Efcab7	EF-hand calcium binding domain 7	1.26156	1.2888	1.48348	0.32525	0.98404	0.91514
ENSMUST00000173239	1.30269	0.0300199	0.35285	up	3:-:89210260-89213877	MERGE.25833	3:-:89209081-89227088	3:-:89210260-89213877	ENSMUSG00000064068	17827	G3UXX9,Q8R5C0,G3XA75,D3Z3F4,F7C846,G3XA66,P47802,G3UYJ5,G3UZR5,G3UXB5,D3YVW0,G3UXP6	Mtx1	metaxin 1 [Source:MGI Symbol;Acc:MGI:103025]	0.67124	0.58813	0.82334	0.49979	0.30387	0.53267
ENSMUST00000159813	1.11052	0.0300071	0.35285	up	5:-:143316490-143329220	MERGE.32187	5:-:143316489-143329256	5:-:143316490-143329220	ENSMUSG00000001844	72881	Q9D6H5	Zdhhc4	zinc finger, DHHC domain containing 4 [Source:MGI Symbol;Acc:MGI:1920131]	0.7665	0.87967	0.77739	0.74935	0.34725	0.67122
ENSMUST00000122941	3.85532	0.0299881	0.35285	up	15:+:12117831-12185683	MERGE.13544	15:+:12117831-12185683	15:+:12117831-12185683	ENSMUSG00000022201	22763	O88532	Zfr	zinc finger RNA binding protein [Source:MGI Symbol;Acc:MGI:1341890]	0.74548	0.71676	0.09241	0.06053	0.07006	0.01092
ENSMUST00000212981	1.40613	0.0299673	0.35285	up	8:-:94019448-94037006	MERGE.39145	8:-:93990799-94037031	8:-:94019448-94037006	ENSMUSG00000031754	68219	Q9CQF3	Nudt21	nudix (nucleoside diphosphate linked moiety X)-type motif 21 [Source:MGI Symbol;Acc:MGI:1915469]	2.71864	1.8692	2.0325	1.46857	1.89206	0.49191
ENSMUST00000155351	1.12628	0.0299085	0.352711	up	14:+:105258818-105294944	MERGE.13316	14:+:105258573-105309298	14:+:105258818-105294944	ENSMUSG00000053253	76273	Q3V1V0	Ndfip2	Nedd4 family interacting protein 2 [Source:MGI Symbol;Acc:MGI:1923523]	0.98088	0.49792	1.15539	0.43894	0.55917	0.55352
ENSMUST00000108192	1.92344	0.0298765	0.35251	up	7:+:30232332-30233386	MERGE.35390	7:+:30231948-30233390	7:+:30232332-30233386	ENSMUSG00000019738	69920	P60898	Polr2i	DNA-directed RNA polymerase II subunit RPB9 [Source:UniProtKB/Swiss-Prot;Acc:P60898]	1.24242	0.94529	0.61372	0.66678	0.61936	0.14592
ENSMUST00000091429	6.64276	0.0298055	0.352366	up	2:-:14026831-14056020	MERGE.21312	2:-:13850282-14056135	2:-:14026831-14056020	ENSMUSG00000063275	30963	Q9QY80	Hacd1	3-hydroxyacyl-CoA dehydratase 1 [Source:HGNC Symbol;Acc:HGNC:9639]	6.4906	4.29078	13.065	11.0963	0	0
ENSMUST00000034623	4.35275	0.0297998	0.352366	up	9:-:44403759-44407600	MERGE.41086	9:-:44403698-44418569	9:-:44403759-44407600	ENSMUSG00000032112	60409	Q9ES56	Trappc4	trafficking protein particle complex 4 [Source:MGI Symbol;Acc:MGI:1926211]	0.73905	0.50485	1.54129	1.18461	0.02063	0.00868
ENSMUST00000001836	1.01642	0.0297858	0.352366	up	10:+:85871831-85889096	MERGE.4179	10:+:85829234-85889096	10:+:85871831-85889096	ENSMUSG00000001785	103136	Q99LL5	Pwp1	PWP1 homolog, endonuclein	36.3778	28.8704	33.259	21.3041	7.77044	22.8917
ENSMUST00000054173	1.11097	0.0297642	0.352366	up	11:+:95824500-95832140	MERGE.7014	11:+:95712673-95835115	11:+:95824500-95832140	ENSMUSG00000050860	237928	Q8R2H9	Phospho1	Phosphoethanolamine/phosphocholine phosphatase [Source:UniProtKB/Swiss-Prot;Acc:Q8R2H9]	1.64279	2.03867	2.122	0.78622	1.12675	1.59119
ENSMUST00000155893	3.08524	0.0296491	0.352222	up	2:-:25621494-25621907	MERGE.21580	2:-:25620067-25622005	2:-:25621494-25621907	ENSMUSG00000026939	51875	A2AJB2	Tmem141	Transmembrane protein 141 [Source:UniProtKB/Swiss-Prot;Acc:A2AJB2]	0.5383	0.77905	1.07608	0.0337	0.7138	0.12644
ENSMUST00000173558	1.1513	0.0296416	0.352222	up	17:-:35149177-35150366	MERGE.17393	17:-:35149076-35164897	17:-:35149177-35150366	ENSMUSG00000024393	53761	Q7TSC1	Prrc2a	Protein PRRC2A [Source:UniProtKB/Swiss-Prot;Acc:Q7TSC1]	1.05172	1.54606	1.22584	0.62151	1.25359	0.8466
ENSMUST00000135661	3.94895	0.0296034	0.35221	up	X:-:94098672-94123702	MERGE.43504	X:-:94074631-94123702	X:-:94098672-94123702	ENSMUSG00000079509	22764	P17012	Zfx	zinc finger protein X-linked [Source:MGI Symbol;Acc:MGI:99211]	0.35075	0.47777	1.58293	0.05167	0.51839	0
ENSMUST00000186245	2.63364	0.0296023	0.35221	up	7:+:35586250-35609114	MERGE.35480	7:+:35586244-35639226	7:+:35586250-35609114	ENSMUSG00000034867	245886	Q3UMR0	Ankrd27	Ankyrin repeat domain-containing protein 27 [Source:UniProtKB/Swiss-Prot;Acc:Q3UMR0]	5.64113	7.17634	5.93878	0.39864	0.758	5.69611
ENSMUST00000214735	2.75426	0.0295484	0.352044	up	7:+:16400910-16416973	MERGE.34968	7:+:16400910-16437750	7:+:16400910-16416973	ENSMUSG00000059273	330474	Q6ISX3	Zc3h4	zinc finger CCCH-type containing 4 [Source:MGI Symbol;Acc:MGI:2682314]	2.05781	1.975	4.03757	2.00047	0.07559	0.85861
ENSMUST00000005041	1.98732	0.0295061	0.351779	up	7:+:5062143-5079938	MERGE.34840	7:+:5014415-5079938	7:+:5062143-5079938	ENSMUSG00000030435	22185	P26369	U2af2	U2 small nuclear ribonucleoprotein auxiliary factor (U2AF) 2 [Source:MGI Symbol;Acc:MGI:98886]	3.97335	5.61895	1.8477	1.64991	1.68343	0.37352
ENSMUST00000227192	1.68876	0.0294512	0.351351	up	14:+:79515686-79582494	MERGE.13176	14:+:79481194-79582494	14:+:79515686-79582494	ENSMUSG00000036461	13709	Q3UQ47	Elf1	E74-like factor 1	5.89122	2.28472	6.90409	2.79196	0.84237	1.38099
ENSMUST00000160977	1.21871	0.0293664	0.351013	up	19:-:6081168-6084915	MERGE.19798	19:-:6062821-6084944	19:-:6081168-6084915	ENSMUSG00000024792	81909	Q9DB43	Zfpl1	zinc finger like protein 1 [Source:MGI Symbol;Acc:MGI:1891017]	0.65521	0.38496	0.59176	0.41636	0.273	0.40199
ENSMUST00000038131	1.3281	0.0293662	0.351013	up	5:-:151642756-151651242	MERGE.32448	5:-:151642756-151651242	5:-:151642756-151651242	ENSMUSG00000033970	69263	Q3TKD1	Rfc3	replication factor C (activator 1) 3 [Source:MGI Symbol;Acc:MGI:1916513]	11.2689	7.79975	11.9696	5.27247	2.16923	7.06769
ENSMUST00000177187	3.557	0.0293539	0.351013	up	10:-:83600397-83603130	MERGE.4161	10:-:83600033-83648738	10:-:83600397-83603130	ENSMUSG00000020263	216190	Q3TVI6	Appl2	DCC-interacting protein 13-beta [Source:UniProtKB/Swiss-Prot;Acc:Q8K3G9]	1.34165	1.10239	0.88855	0.57809	0	0.40664
ENSMUST00000149143	1.14732	0.0292919	0.350986	up	7:+:109519199-109520179	MERGE.36494	7:+:109519147-109522367	7:+:109519199-109520179	ENSMUSG00000046364	26451	P14115	Rpl27a	60S ribosomal protein L27a [Source:UniProtKB/Swiss-Prot;Acc:P14115]	2.67917	2.3563	3.36824	1.45167	3.09241	1.63381
ENSMUST00000065330	1.22551	0.0292157	0.350691	up	9:-:57750709-57765860	MERGE.41326	9:-:57750624-57765860	9:-:57750709-57765860	ENSMUSG00000032316	102414	O35492	Clk3	Dual specificity protein kinase CLK3 [Source:UniProtKB/Swiss-Prot;Acc:O35492]	1.57138	4.16568	2.84947	1.48373	1.12946	1.28126
ENSMUST00000114224	4.67149	0.0291985	0.350674	up	6:+:66896456-67017848	MERGE.33362	6:+:66896397-67021350	6:+:66896456-67017848	ENSMUSG00000036402	14701	Q9DAS9	Gng12	guanine nucleotide binding protein (G protein), gamma 12 [Source:MGI Symbol;Acc:MGI:1336171]	0.95468	0.42985	1.17487	1.39474	0	0
ENSMUST00000160248	5.13027	0.0291195	0.350342	up	15:-:68084322-68258838	MERGE.14002	15:-:68083764-68258856	15:-:68084322-68258838	ENSMUSG00000022335	380993	Q7TS63	Zfat	zinc finger and AT hook domain containing [Source:MGI Symbol;Acc:MGI:2681865]	1.12647	1.73088	1.22479	0.00584	2.1681	0.0137
ENSMUST00000153314	3.54779	0.0291144	0.350342	up	3:-:108012391-108016600	MERGE.26404	3:-:108012255-108017973	3:-:108012391-108016600	ENSMUSG00000058135	14862	P10649	Gstm1	Glutathione S-transferase Mu 1 [Source:UniProtKB/Swiss-Prot;Acc:P10649]	10.8442	8.85508	9.85318	10.14	0.17104	0.4797
ENSMUST00000134917	1.13958	0.0289271	0.349458	up	10:-:127029222-127030803	MERGE.4676	10:-:127011572-127041804	10:-:127029222-127030803	ENSMUSG00000040521	66399	Q9CZR8	Tsfm	Ts translation elongation factor, mitochondrial [Source:MGI Symbol;Acc:MGI:1913649]	0.96002	1.03642	0.9112	1.12096	0.68812	0.42663
ENSMUST00000195032	1.16752	0.0288516	0.349458	up	1:-:37987643-37997616	MERGE.436	1:-:37985189-37997893	1:-:37987643-37997616	ENSMUSG00000058407	98258	Q9CQ79	Txndc9	thioredoxin domain containing 9 [Source:MGI Symbol;Acc:MGI:2138153]	1.70463	2.84117	4.15623	1.69675	1.25505	1.62069
ENSMUST00000194894	1.44451	0.0287747	0.349086	up	1:-:36539360-36547231	MERGE.396	1:-:36530188-36547445	1:-:36539360-36547231	ENSMUSG00000079610	109346	Q14A32	Ankrd39	Ankyrin repeat domain-containing protein 39 [Source:UniProtKB/Swiss-Prot;Acc:Q9D2X0]	2.02327	0.70748	1.11514	0.56114	0.81502	0.65387
ENSMUST00000174839	1.87686	0.0287696	0.349086	up	17:-:36030020-36032690	MERGE.17525	17:-:36029773-36032855	17:-:36030020-36032690	ENSMUSG00000067212	15040	P06339	H2-T23	H-2 class I histocompatibility antigen, D-37 alpha chain [Source:UniProtKB/Swiss-Prot;Acc:P06339]	0.52929	0.75795	0.4164	0.67442	0.1685	0.09815
ENSMUST00000162978	2.26946	0.0287583	0.349086	up	17:-:12915502-12916069	MERGE.16605	17:-:12857062-12960747	17:-:12915502-12916069	ENSMUSG00000057388	67681	Q9CQL5	Mrpl18	39S ribosomal protein L18, mitochondrial [Source:UniProtKB/Swiss-Prot;Acc:Q9CQL5]	0.88951	2.29384	1.00487	0.27847	0.22575	0.94973
ENSMUST00000206517	5.48489	0.0287335	0.34899	up	7:+:65693477-65701902	MERGE.35855	7:+:65644898-65701913	7:+:65693477-65701902	ENSMUSG00000078681	68634	Q8BJ83	Tm2d3	TM2 domain-containing protein 3 [Source:UniProtKB/Swiss-Prot;Acc:Q8BJ83]	1.95273	3.05681	0.6567	0	1.62706	0.0117
ENSMUST00000139403	2.55869	0.0285667	0.348288	up	11:-:75413973-75415195	MERGE.6304	11:-:75409769-75422701	11:-:75413973-75415195	ENSMUSG00000000753	20317	P97298	Serpinf1	Pigment epithelium-derived factor [Source:UniProtKB/Swiss-Prot;Acc:P97298]	4.04715	5.81279	7.05803	0.28869	3.71841	2.28636
ENSMUST00000200296	3.22607	0.0285143	0.348062	up	9:+:110709894-110711587	MERGE.42491	9:+:110656503-110711606	9:+:110709894-110711587	ENSMUSG00000019659	72654	Q8R344	Ccdc12	Coiled-coil domain-containing protein 12 [Source:UniProtKB/Swiss-Prot;Acc:Q8R344]	2.15251	4.09555	5.10727	0.43354	0.08404	3.04072
ENSMUST00000084149	1.42564	0.0284972	0.348062	up	4:+:147132038-147180579	MERGE.29231	4:+:147132038-147185555	4:+:147132038-147180579	ENSMUSG00000067916	666532	Q8R1N3	Zfp991	zinc finger protein 991 [Source:MGI Symbol;Acc:MGI:3701604]	1.40391	3.74078	1.21223	0.99943	0.75163	0.76795
ENSMUST00000151925	1.1661	0.0284941	0.348062	up	12:+:85219546-85222826	MERGE.9136	12:+:85219481-85226628	12:+:85219546-85222826	ENSMUSG00000004788	217715	Q99LD9	Eif2b2	Translation initiation factor eIF-2B subunit beta [Source:UniProtKB/Swiss-Prot;Acc:Q99LD9]	0.80727	1.2901	1.22861	0.56952	0.95223	0.77451
ENSMUST00000058793	2.69085	0.0284238	0.347932	up	15:-:83125976-83149384	MERGE.14437	15:-:83125976-83149384	15:-:83125976-83149384	ENSMUSG00000041815	73826	Q8BG81	Poldip3	Mus musculus polymerase (DNA-directed), delta interacting protein 3 (Poldip3), transcript variant 2, mRNA. [Source:RefSeq mRNA;Acc:NM_001347082]	10.4759	18.4515	7.33297	0.58867	1.38481	8.06007
ENSMUST00000150430	1.34222	0.0282972	0.347417	up	4:+:135965619-135967703	MERGE.28922	4:+:135963727-135972620	4:+:135965619-135967703	ENSMUSG00000028671	74246	Q8R059	Gale	Mus musculus galactose-4-epimerase, UDP (Gale), mRNA. [Source:RefSeq mRNA;Acc:NM_001356493]	1.84207	1.43681	3.62476	1.68755	1.4074	0.71735
ENSMUST00000147632	1.71906	0.028242	0.347221	up	13:+:34162964-34178173	MERGE.10180	13:+:34162964-34178173	13:+:34162964-34178173	ENSMUSG00000071451	69666	P0C7N9	Psmg4	Proteasome assembly chaperone 4 [Source:UniProtKB/Swiss-Prot;Acc:P0C7N9]	17.6755	4.42024	4.44133	3.05157	2.31299	3.12914
ENSMUST00000146510	1.45164	0.0282095	0.347067	up	5:-:112337392-112343020	MERGE.31232	5:-:112326378-112343040	5:-:112337392-112343020	ENSMUSG00000029346	70118	Q8K2M3	Srrd	Mus musculus SRR1 domain containing (Srrd), transcript variant 1, mRNA. [Source:RefSeq mRNA;Acc:NM_001359388]	1.70329	4.55247	5.33842	2.02682	1.71511	1.23411
ENSMUST00000222513	2.14498	0.0281638	0.346978	up	12:-:111671123-111672283	MERGE.9612	12:-:111669210-111672338	12:-:111671123-111672283	ENSMUSG00000001270	12709	Q04447	Ckb	creatine kinase, brain	4.52703	1.72778	4.70204	2.52826	1.43533	0.32402
ENSMUST00000225946	1.02399	0.0281306	0.346719	up	13:-:100706367-100711940	MERGE.11411	13:-:100702631-100730939	13:-:100706367-100711940	ENSMUSG00000069089	12572	Q03147	Cdk7	cyclin-dependent kinase 7	1.80064	1.27234	1.15884	1.3927	1.1458	0.73085
ENSMUST00000056035	1.14893	0.0280987	0.346578	up	19:-:11321406-11336116	MERGE.20070	19:-:11321039-11336146	19:-:11321406-11336116	ENSMUSG00000024672	109225	Q8BV59	Ms4a7	membrane-spanning 4-domains, subfamily A, member 7	5.9394	12.8183	6.98127	3.87881	3.48167	5.12665
ENSMUST00000196969	4.8855	0.0280215	0.346284	up	5:+:122396867-122414184	MERGE.31545	5:+:122391878-122414184	5:+:122396867-122414184	ENSMUSG00000029465	56378	Q9JM76	Arpc3	Actin-related protein 2/3 complex subunit 3 [Source:UniProtKB/Swiss-Prot;Acc:Q9JM76]	5.47911	3.24158	3.22051	0	0.08404	4.47268
ENSMUST00000071718	1.64474	0.0279307	0.346021	up	1:-:161240112-161251219	MERGE.2130	1:-:161240112-161251219	1:-:161240112-161251219	ENSMUSG00000026701	11758	O08709	Prdx6	peroxiredoxin 6 [Source:MGI Symbol;Acc:MGI:894320]	65.8121	81.7869	28.8571	26.063	7.31291	22.2215
ENSMUST00000136960	1.93164	0.0278987	0.346021	up	5:-:121815488-121836825	MERGE.31529	5:-:121815488-121837646	5:-:121815488-121836825	ENSMUSG00000042594	16923	O09039	Sh2b3	SH2B adapter protein 3 [Source:UniProtKB/Swiss-Prot;Acc:O09039]	1.35675	0.61721	1.14529	0.74871	0.12547	0.35847
ENSMUST00000167144	4.08029	0.0278835	0.346021	up	13:+:102693573-102705066	MERGE.11464	13:+:102690785-102787183	13:+:102693573-102705066	ENSMUSG00000021624	17079	Q62192	Cd180	CD180 antigen [Source:UniProtKB/Swiss-Prot;Acc:Q62192]	0.20968	1.33526	0.29455	0	0	0.27089
ENSMUST00000075326	1.2135	0.027856	0.346021	up	2:-:31033010-31141802	MERGE.21799	2:-:31026206-31142008	2:-:31033010-31141802	ENSMUSG00000075415	14269	Q80TY0	Fnbp1	Mus musculus formin binding protein 1 (Fnbp1), transcript variant 6, mRNA. [Source:RefSeq mRNA;Acc:NM_001355105]	0.68097	0.61059	0.4758	0.28211	0.35019	0.55323
ENSMUST00000142087	1.22737	0.0277516	0.34563	up	2:-:25620067-25622005	MERGE.21580	2:-:25620067-25622005	2:-:25620067-25622005	ENSMUSG00000026939	51875	A2AJB2	Tmem141	Transmembrane protein 141 [Source:UniProtKB/Swiss-Prot;Acc:A2AJB2]	0.88463	1.12928	1.6667	0.72431	0.63323	1.01233
ENSMUST00000126636	1.44794	0.0277506	0.34563	up	2:+:32607043-32614969	MERGE.21865	2:+:32599709-32620806	2:+:32607043-32614969	ENSMUSG00000026811	50935	Q9JM95	St6galnac6	Alpha-N-acetylgalactosaminide alpha-2,6-sialyltransferase 6 [Source:UniProtKB/Swiss-Prot;Acc:Q9JM95]	1.37923	0.85802	0.88976	0.72179	0.3448	0.77366
ENSMUST00000105992	1.24488	0.0277343	0.34563	up	4:+:130663359-130781562	MERGE.28651	4:+:130663321-130781564	4:+:130663359-130781562	ENSMUSG00000028580	80912	Q80U78	Pum1	pumilio RNA-binding family member 1 [Source:MGI Symbol;Acc:MGI:1931749]	1.12126	1.24661	0.52971	0.68754	0.39314	0.3601
ENSMUST00000105315	4.25876	0.0276193	0.345112	up	10:+:81661998-81664231	MERGE.4091	10:+:81649051-81791299	10:+:81661998-81664231	ENSMUSG00000096856	100233208	A0A087WNP5	Gm10778	predicted gene 10778	0.63844	1.11576	0.96973	0.8749	0.10088	0
ENSMUST00000132888	1.86359	0.0275877	0.345052	up	7:-:100552579-100583110	MERGE.36366	7:-:100545751-100641643	7:-:100552579-100583110	ENSMUSG00000030706	52443	Q8JZS9	Mrpl48	mitochondrial ribosomal protein L48 [Source:HGNC Symbol;Acc:HGNC:16653]	1.73556	0.80051	0.97581	0.24737	1.16203	0.39773
ENSMUST00000112053	1.4549	0.0275546	0.345002	up	9:-:109057938-109059251	MERGE.42434	9:-:109057933-109074124	9:-:109057938-109059251	ENSMUSG00000049734	22040	Q91XB0	Trex1	Three-prime repair exonuclease 1 [Source:UniProtKB/Swiss-Prot;Acc:Q91XB0]	0.80412	1.41634	2.10756	0.50348	0.87166	0.85399
ENSMUST00000113504	6.77605	0.0274516	0.344624	up	19:+:6334979-6340891	MERGE.19861	19:+:6334979-6340891	19:+:6334979-6340891	ENSMUSG00000024947	17283	O88559	Men1	Menin [Source:UniProtKB/Swiss-Prot;Acc:O88559]	0.24039	2.15215	2.81712	0.16536	0	0.00795
ENSMUST00000213059	1.68509	0.0274266	0.344624	up	8:+:95332303-95338658	MERGE.39237	8:+:95332284-95347507	8:+:95332303-95338658	ENSMUSG00000031792	101985	A0A0R4J0E0	Usb1	U6 snRNA biogenesis 1 [Source:MGI Symbol;Acc:MGI:2142454]	0.86127	0.74789	0.61075	0.30333	0.26298	0.56899
ENSMUST00000146306	1.11089	0.0274131	0.344598	up	3:+:89424526-89427358	MERGE.25860	3:+:89415380-89430027	3:+:89424526-89427358	ENSMUSG00000042626	20416	P98083	Shc1	SHC-transforming protein 1 [Source:UniProtKB/Swiss-Prot;Acc:P98083]	0.53038	0.64199	0.57311	0.39246	0.47111	0.41055
ENSMUST00000219896	4.98804	0.0273917	0.344549	up	10:-:80899904-80900785	MERGE.4019	10:-:80899450-80900969	10:-:80899904-80900785	ENSMUSG00000020219	30055	P62075	Timm13	translocase of inner mitochondrial membrane 13	1.06467	1.98385	1.7796	0	2.67033	0
ENSMUST00000138566	1.42958	0.0273815	0.344549	up	X:+:151803662-151840108	MERGE.43980	X:+:151800807-151935417	X:+:151803662-151840108	ENSMUSG00000025261	59026	A2AFQ0	Huwe1	E3 ubiquitin-protein ligase HUWE1 [Source:UniProtKB/Swiss-Prot;Acc:Q7TMY8]	1.21806	0.79429	0.89259	0.35065	0.56673	0.85505
ENSMUST00000131086	2.10828	0.0273642	0.344549	up	14:+:33250390-33343303	MERGE.12265	14:+:33214026-33370536	14:+:33250390-33343303	ENSMUSG00000063506	239027	Q8BL80	Arhgap22	Rho GTPase activating protein 22 [Source:MGI Symbol;Acc:MGI:2443418]	1.99097	1.07183	2.56246	1.03221	0.17701	1.08725
ENSMUST00000100652	1.6207	0.0273274	0.344433	up	5:-:134358635-134456692	MERGE.31858	5:-:134357656-134457080	5:-:134358635-134456692	ENSMUSG00000023079	57080	Q9JI57	Gtf2ird1	ral transcription factor II-I repeat domain-containing protein 1 [Source:UniProtKB/Swiss-Prot;Acc:Q9JI57]	1.44537	0.33356	0.61998	0.42191	0.24196	0.26954
ENSMUST00000039059	7.0568	0.027282	0.344285	up	9:+:45906497-45929712	MERGE.41095	9:+:45906497-45929726	9:+:45906497-45929712	ENSMUSG00000035382	18554	Q61139	Pcsk7	Proprotein convertase subtilisin/kexin type 7 [Source:UniProtKB/Swiss-Prot;Acc:Q61139]	0.6211	0.4848	3.81067	0	0	0.38249
ENSMUST00000164233	6.90566	0.0272208	0.343978	up	4:+:40722922-40737149	MERGE.27402	4:+:40722150-40757831	4:+:40722922-40737149	ENSMUSG00000028410	15502	P63037	Dnaja1	DnaJ homolog subfamily A member 1 [Source:UniProtKB/Swiss-Prot;Acc:P63037]	2.3335	0.43636	0.24955	0	0.25968	0
ENSMUST00000127234	1.92049	0.0272021	0.343945	up	18:+:80206895-80212741	MERGE.19484	18:+:80206765-80223533	18:+:80206895-80212741	ENSMUSG00000024571	27366	P83877	Gm16286	thioredoxin-like protein 4A isoform b [Source:RefSeq peptide;Acc:NP_001033697]	1.31008	0.95768	2.13732	0.76559	0.17928	0.88095
ENSMUST00000146117	4.87148	0.0272011	0.343945	up	6:+:83795208-83802334	MERGE.33586	6:+:83794982-83805996	6:+:83795208-83802334	ENSMUSG00000034744	56174	Q3U2G9	Nagk	Mus musculus N-acetylglucosamine kinase (Nagk), transcript variant 3, mRNA. [Source:RefSeq mRNA;Acc:NM_001347315]	1.18615	0.46773	0.44581	0	0.89981	0
ENSMUST00000009392	1.44125	0.0271972	0.343945	up	7:-:142966829-142969264	MERGE.37379	7:-:142966829-142969264	7:-:142966829-142969264	ENSMUSG00000009248	17173	O35885	Ascl2	Achaete-scute homolog 2 [Source:UniProtKB/Swiss-Prot;Acc:O35885]	1.2359	1.6911	1.03802	1.11853	0.32934	0.77194
ENSMUST00000106228	1.0576	0.0271513	0.343762	up	7:-:128441403-128461673	MERGE.37034	7:-:128438527-128461717	7:-:128441403-128461673	ENSMUSG00000030846	21843	Q545C1	Tial1	Tia1 cytotoxic granule-associated RNA binding protein-like 1 [Source:MGI Symbol;Acc:MGI:107913]	8.5044	6.32986	7.7118	4.95042	1.97104	4.91934
ENSMUST00000089157	1.07873	0.0271098	0.343518	up	15:-:82233779-82244748	MERGE.14395	15:-:82233779-82244748	15:-:82233779-82244748	ENSMUSG00000068101	66570	Q9CQA0	Cenpm	centromere protein M	4.17817	2.9963	4.07708	1.53111	3.00499	2.09675
ENSMUST00000101148	2.2126	0.0271022	0.343458	up	11:+:59542686-59566956	MERGE.5803	11:+:59541568-59566956	11:+:59542686-59566956	ENSMUSG00000032691	216799	Q8R4B8	Nlrp3	NACHT, LRR and PYD domains-containing protein 3 [Source:UniProtKB/Swiss-Prot;Acc:Q8R4B8]	0.62113	2.60398	1.07823	0.43243	0.14085	0.58201
ENSMUST00000162916	2.28652	0.0270539	0.343136	up	1:-:178324832-178330320	MERGE.2476	1:-:178321108-178337797	1:-:178324832-178330320	ENSMUSG00000039630	51810	Q8VEK3	Hnrnpu	Heteroous nuclear ribonucleoprotein U [Source:UniProtKB/Swiss-Prot;Acc:Q8VEK3]	2.52714	1.52914	5.09098	0.73152	0.30134	2.02841
ENSMUST00000115562	5.95952	0.0270343	0.342985	up	9:-:20468549-20492746	MERGE.40198	9:-:20468549-20492746	9:-:20468549-20492746	ENSMUSG00000059475	235028	Q8R1D1	Zfp426	zinc finger protein 426 [Source:MGI Symbol;Acc:MGI:1920248]	0.94296	0.33164	0.99428	0.96497	0	0
ENSMUST00000135690	1.39306	0.0270323	0.342985	up	X:+:74270979-74273085	MERGE.43320	X:+:74270812-74273135	X:+:74270979-74273085	ENSMUSG00000008682	110954	A2AM97	Rpl10	ribosomal protein L10 [Source:MGI Symbol;Acc:MGI:105943]	33.8763	14.7308	17.0081	8.11728	13.7404	5.22387
ENSMUST00000164902	1.09663	0.0269359	0.342619	up	14:+:51884946-51891735	MERGE.12487	14:+:51884842-51896745	14:+:51884946-51891735	ENSMUSG00000004561	52535	Q3U2U7	Mettl17	Methyltransferase-like protein 17, mitochondrial [Source:UniProtKB/Swiss-Prot;Acc:Q3U2U7]	1.30834	1.55053	1.85387	0.82691	0.85281	1.40613
ENSMUST00000161114	2.85995	0.0269065	0.342619	up	9:-:37230316-37255414	MERGE.40493	9:-:37227585-37255738	9:-:37230316-37255414	ENSMUSG00000032122	56857	Q9WU81	Slc37a2	solute carrier family 37 (glycerol-3-phosphate transporter), member 2 [Source:MGI Symbol;Acc:MGI:1929693]	1.36548	0.7125	1.02225	0.41023	0.02564	0.48902
ENSMUST00000160683	1.17033	0.0269031	0.342619	up	12:+:70974671-70994501	MERGE.8865	12:+:70974621-70996347	12:+:70974671-70994501	ENSMUSG00000060073	19167	O70435	Psma3	proteasome (prosome, macropain) subunit, alpha type 3 [Source:MGI Symbol;Acc:MGI:104883]	3.63467	2.31758	2.21989	1.05542	2.10777	1.73226
ENSMUST00000133037	1.0663	0.0268695	0.342619	up	8:-:121097851-121108392	MERGE.40659	8:-:121091628-121108392	8:-:121097851-121108392	ENSMUSG00000031816	234814	Q3URQ7	Mthfsd	Methenyltetrahydrofolate synthase domain-containing protein [Source:UniProtKB/Swiss-Prot;Acc:Q3URQ7]	1.78628	1.32953	1.32356	1.43798	0.67676	1.05895
ENSMUST00000069712	2.05182	0.0267708	0.342464	up	2:+:181497199-181516256	MERGE.24664	2:+:181497142-181517966	2:+:181497199-181516256	ENSMUSG00000000827	66314	Q9CYZ2	Tpd52l2	tumor protein D52-like 2 [Source:MGI Symbol;Acc:MGI:1913564]	0.66659	1.80468	3.61227	0.52092	0.41975	0.70636
ENSMUST00000064536	1.02342	0.0267342	0.342355	up	12:-:21323517-21373632	MERGE.8242	12:-:21323509-21373632	12:-:21323517-21373632	ENSMUSG00000052593	11491	Q9Z0F8	Adam17	Disintegrin and metalloproteinase domain-containing protein 17 [Source:UniProtKB/Swiss-Prot;Acc:Q9Z0F8]	6.74762	3.98258	5.51502	1.89323	3.8807	2.48351
ENSMUST00000044462	4.44981	0.0267204	0.342355	up	11:+:106276748-106288745	MERGE.7476	11:+:106276603-106288745	11:+:106276748-106288745	ENSMUSG00000020712	75870	Q99NB3	Tcam1	testicular cell adhesion molecule 1 [Source:MGI Symbol;Acc:MGI:1923120]	12.2342	6.907	2.61955	4.96846	0.07886	0.0754
ENSMUST00000101443	4.58877	0.0267041	0.342355	up	6:-:48427697-48445464	MERGE.33059	6:-:48427697-48445825	6:-:48427697-48445464	ENSMUSG00000068551	68910	B2RU53	Zfp467	zinc finger protein 467 [Source:MGI Symbol;Acc:MGI:1916160]	0.6322	1.02824	0.95965	1.6022	0	0
ENSMUST00000030882	1.00642	0.0266422	0.342133	up	5:+:21737141-21757152	MERGE.29795	5:+:21737141-21757152	5:+:21737141-21757152	ENSMUSG00000029017	73078	Q9CXT8	Pmpcb	peptidase (mitochondrial processing) beta [Source:MGI Symbol;Acc:MGI:1920328]	11.4841	11.3766	8.2045	4.768	3.54572	8.37323
ENSMUST00000067872	4.66944	0.0265353	0.341858	up	5:-:38349273-38483385	MERGE.30254	5:-:38349273-38503143	5:-:38349273-38483385	ENSMUSG00000005107	117591	Q8BZR3	Slc2a9	solute carrier family 2 (facilitated glucose transporter), member 9 [Source:MGI Symbol;Acc:MGI:2152844]	0.36829	1.34364	0.38651	0.05309	0	0.23961
ENSMUST00000130537	1.91805	0.0264691	0.341548	up	2:+:18674347-18675923	MERGE.21362	2:+:18672384-18676231	2:+:18674347-18675923	ENSMUSG00000051154	12238	Q63829	Commd3	COMM domain-containing protein 3 [Source:UniProtKB/Swiss-Prot;Acc:Q63829]	2.17124	2.32198	3.18792	1.12078	0.34702	2.19965
ENSMUST00000017622	2.522	0.0264182	0.341284	up	8:+:122376609-122417359	MERGE.40754	8:+:122376609-122417360	8:+:122376609-122417359	ENSMUSG00000017478	76014	Q0P678	Zc3h18	zinc finger CCCH-type containing 18 [Source:MGI Symbol;Acc:MGI:1923264]	6.58366	4.01132	1.02287	0.69345	0.3072	1.10898
ENSMUST00000137558	1.02137	0.0263478	0.340817	up	2:+:29889834-29904079	MERGE.21727	2:+:29889221-29931746	2:+:29889834-29904079	ENSMUSG00000026790	18286	A3KGV1	Odf2	Mus musculus outer dense fiber of sperm tails 2 (Odf2), transcript variant 6, mRNA. [Source:RefSeq mRNA;Acc:NM_001355136]	0.88614	1.02598	1.18494	0.70741	1.05136	0.66347
ENSMUST00000113673	2.4194	0.0262931	0.340759	up	19:-:5422812-5424543	MERGE.19753	19:-:5422805-5424979	19:-:5422812-5424543	ENSMUSG00000024914	66556	Q4FJW2	Drap1	Dr1-associated corepressor [Source:UniProtKB/Swiss-Prot;Acc:Q9D6N5]	2.35106	4.58824	2.39643	0.25799	0.65972	2.47657
ENSMUST00000209867	1.9451	0.0262387	0.340727	up	7:+:45719596-45720827	MERGE.35664	7:+:45705088-45720836	7:+:45719596-45720827	ENSMUSG00000059070	19899	Q642K1	Rpl18	ribosomal protein L18 [Source:MGI Symbol;Acc:MGI:98003]	0.74545	0.98639	0.95894	0.53342	0.14865	0.54198
ENSMUST00000033818	2.48896	0.0262297	0.340727	up	8:+:12757014-12868728	MERGE.37540	8:+:12757014-12868728	8:+:12757014-12868728	ENSMUSG00000031441	50770	P98197	Atp11a	Probable phospholipid-transporting ATPase IH [Source:UniProtKB/Swiss-Prot;Acc:P98197]	1.86325	2.52927	3.04198	0.1391	1.50878	0.53445
ENSMUST00000016569	2.18537	0.0261935	0.340538	up	5:+:150673739-150810690	MERGE.32440	5:+:150673739-150810690	5:+:150673739-150810690	ENSMUSG00000034021	100710	Q4VA53	Pds5b	Mus musculus PDS5 cohesin associated factor B (Pds5b), transcript variant 2, mRNA. [Source:RefSeq mRNA;Acc:NM_001346503]	1.13055	4.68832	0.9576	0.57542	0.46832	0.27127
ENSMUST00000141880	1.85763	0.02616	0.34048	up	11:-:70238127-70239058	MERGE.6177	11:-:70235206-70239842	11:-:70238127-70239058	ENSMUSG00000093989	52898	Q8K3C0	Rnasek	ribonuclease, RNase K [Source:MGI Symbol;Acc:MGI:106369]	0.83378	0.42655	0.79619	0.36422	0.13533	0.40992
ENSMUST00000166472	1.92418	0.0260447	0.340205	up	2:+:115581716-115778768	MERGE.23011	2:+:115581716-115778768	2:+:115581716-115778768	ENSMUSG00000040282	399568	Q3U4G0	BC052040	Uncharacterized [Source:UniProtKB/Swiss-Prot;Acc:Q3U4G0]	0.77144	1.57532	0.43262	0.27717	0.61337	0.15674
ENSMUST00000106464	1.18579	0.0259971	0.340088	up	4:+:116708930-116715103	MERGE.28228	4:+:116708509-116805956	4:+:116708930-116715103	ENSMUSG00000028689	68394	A2AGD7	Ccdc163	coiled-coil domain containing 163 [Source:MGI Symbol;Acc:MGI:1915644]	2.35632	0.99832	1.23693	0.90289	0.77816	1.05633
ENSMUST00000126208	1.98953	0.0259673	0.3399	up	X:+:71215036-71297580	MERGE.43260	X:+:71210767-71315691	X:+:71215036-71297580	ENSMUSG00000031337	17772	Q9D4L1	Mtm1	X-linked myotubular myopathy gene 1 [Source:MGI Symbol;Acc:MGI:1099452]	2.12401	0.65608	0.47069	0.23171	0.26365	0.48443
ENSMUST00000093205	5.45559	0.0259396	0.339815	up	11:+:32642866-32746789	MERGE.5388	11:+:32642724-32746816	11:+:32642866-32746789	ENSMUSG00000020271	103583	Q5SRY7	Fbxw11	F-box/WD repeat-containing protein 11 [Source:UniProtKB/Swiss-Prot;Acc:Q5SRY7]	1.29362	2.34606	1.6403	1.4135	0.05433	0
ENSMUST00000177129	5.36446	0.0258952	0.339505	up	9:-:35186785-35199988	MERGE.40476	9:-:35184397-35200291	9:-:35186785-35199988	ENSMUSG00000032041	117149	Q99JY1	Tirap	toll-interleukin 1 receptor (TIR) domain-containing adaptor protein [Source:MGI Symbol;Acc:MGI:2152213]	0.8803	2.36495	3.01839	1.27415	0.06383	0
ENSMUST00000097646	5.06411	0.0258703	0.339502	up	18:+:24470861-24477765	MERGE.18613	18:+:24470807-24482369	18:+:24470861-24477765	ENSMUSG00000024273	68046	Q5XFZ0	2700062C07Rik	RIKEN cDNA 2700062C07 gene	1.33513	2.94107	5.1431	0	0.10891	1.51715
ENSMUST00000218315	2.41246	0.0258253	0.339167	up	10:+:128303374-128321353	MERGE.4777	10:+:128303335-128321358	10:+:128303374-128321353	ENSMUSG00000005682	103135	Q8BGF7	Pan2	PAN2 poly(A) specific ribonuclease subunit	0.77007	0.79385	0.28924	0.14955	0.47134	0.04595
ENSMUST00000131674	1.67894	0.0257395	0.338915	up	6:-:86675405-86684491	MERGE.33698	6:-:86675151-86684522	6:-:86675405-86684491	ENSMUSG00000001158	66618	Q8K194	Snrnp27	U4/U6.U5 small nuclear ribonucleoprotein 27 kDa protein [Source:UniProtKB/Swiss-Prot;Acc:Q8K194]	5.73674	1.91768	3.21206	0.9203	1.22485	2.42192
ENSMUST00000119746	3.30888	0.0257079	0.33875	up	16:+:44173246-44227465	MERGE.15835	16:+:44173246-44227465	16:+:44173246-44227465	ENSMUSG00000068284	207806	B2RUQ2	Usf3	upstream transcription factor family member 3 [Source:MGI Symbol;Acc:MGI:2685454]	0.35405	2.33463	3.71068	0.1235	0.15053	0.26999
ENSMUST00000204438	1.38616	0.0256742	0.338524	up	6:+:65590416-65600174	MERGE.33424	6:+:65525313-65634040	6:+:65590416-65600174	ENSMUSG00000044162	414084	Q3SXA6	Tnip3	TNFAIP3 interacting protein 3 [Source:MGI Symbol;Acc:MGI:3041165]	1.4135	2.12009	3.08948	1.43482	0.70251	1.45888
ENSMUST00000167070	1.15662	0.0256308	0.338225	up	17:+:26638747-26655352	MERGE.16983	17:+:26561489-26656931	17:+:26638747-26655352	ENSMUSG00000001576	67458	Q4FK22	Ergic1	Endoplasmic reticulum-Golgi intermediate compartment protein 1 [Source:UniProtKB/Swiss-Prot;Acc:Q9DC16]	4.145	1.94603	4.50972	2.03341	2.02797	2.20823
ENSMUST00000137745	1.42552	0.0256137	0.338196	up	16:+:3909039-3913572	MERGE.15039	16:+:3872375-3941147	16:+:3909039-3913572	ENSMUSG00000014232	76779	Q8R3P7	Cluap1	Clusterin-associated protein 1 [Source:UniProtKB/Swiss-Prot;Acc:Q8R3P7]	1.94335	1.25677	1.62696	0.67964	0.68425	1.56272
ENSMUST00000141100	1.20501	0.0255184	0.337789	up	2:-:174469381-174472931	MERGE.24498	2:-:174465067-174473081	2:-:174469381-174472931	ENSMUSG00000016257	66390	Q9CYY7	Prelid3b	PRELI domain containing 3B [Source:MGI Symbol;Acc:MGI:1913640]	1.77789	1.08804	1.64668	1.14498	0.77994	1.10369
ENSMUST00000171252	1.24264	0.0255183	0.337789	up	13:-:33922942-33935955	MERGE.10183	13:-:33917918-34002794	13:-:33922942-33935955	ENSMUSG00000060147	20719	Q60854	Serpinb6a	serine (or cysteine) peptidase inhibitor, clade B, member 6a [Source:MGI Symbol;Acc:MGI:103123]	1.65608	3.77218	3.6024	1.82984	1.93389	1.2204
ENSMUST00000150946	1.30364	0.0255019	0.337734	up	11:+:96034951-96039878	MERGE.7034	11:+:96034885-96047430	11:+:96034951-96039878	ENSMUSG00000006058	27681	Q9CZ28	Snf8	Mus musculus SNF8, ESCRT-II complex subunit, homolog (S. cerevisiae) (Snf8), transcript variant 2, mRNA. [Source:RefSeq mRNA;Acc:NM_001356362]	1.08048	0.75491	1.36883	0.53655	0.85809	0.65637
ENSMUST00000007754	1.16886	0.0254961	0.337694	up	8:+:71488103-71493400	MERGE.38712	8:+:71488103-71499583	8:+:71488103-71493400	ENSMUSG00000007610	70359	Q923K4	Gtpbp3	tRNA modification GTPase GTPBP3, mitochondrial [Source:UniProtKB/Swiss-Prot;Acc:Q923K4]	0.68911	1.01037	1.44055	0.7218	0.44049	0.64671
ENSMUST00000042923	2.16461	0.0254507	0.337496	up	10:-:81621787-81627797	MERGE.4088	10:-:81621785-81627797	10:-:81621787-81627797	ENSMUSG00000034748	50721	P59941	Sirt6	sirtuin 6 [Source:MGI Symbol;Acc:MGI:1354161]	1.79757	1.80521	1.73115	0.17912	1.52409	0.51519
ENSMUST00000154154	1.29846	0.0254415	0.337496	up	4:+:147361311-147391004	MERGE.29242	4:+:147361303-147391004	4:+:147361311-147391004	ENSMUSG00000078497	108168963	A2A7I0,A2A7I1	Zfp978	zinc finger protein 978 [Source:MGI Symbol;Acc:MGI:3701123]	0.40394	0.76833	0.49883	0.42453	0.26178	0.33886
ENSMUST00000170127	3.16183	0.0253916	0.337215	up	15:+:41788941-41861047	MERGE.13807	15:+:41447482-41861048	15:+:41788941-41861047	ENSMUSG00000022307	170719	Q4KMM3	Oxr1	oxidation resistance 1	1.74271	7.75381	10.1307	0.39749	2.15451	0.31676
ENSMUST00000133978	1.05141	0.0253682	0.337195	up	6:-:72360613-72362428	MERGE.33460	6:-:72359714-72366956	6:-:72360613-72362428	ENSMUSG00000055850	66510	Q9CY62	Rnf181	Mus musculus ring finger protein 181 (Rnf181), transcript variant 11, mRNA. [Source:RefSeq mRNA;Acc:NM_001331173]	1.01559	1.16152	1.75318	0.97709	0.95082	0.93094
ENSMUST00000230645	3.12047	0.0253288	0.336999	up	15:-:79762067-79764881	MERGE.14304	15:-:79761453-79777849	15:-:79762067-79764881	ENSMUSG00000022420	54152	Q9DCM4	Dnal4	Dynein light chain 4, axonemal [Source:UniProtKB/Swiss-Prot;Acc:Q9DCM4]	0.4235	0.56942	0.64952	0.01711	0.22882	0.25671
ENSMUST00000163306	2.36442	0.0252219	0.33663	up	4:-:126175366-126178526	MERGE.28480	4:-:126164082-126202760	4:-:126175366-126178526	ENSMUSG00000043962	230753	Q569Z6	Thrap3	thyroid hormone receptor associated protein 3 [Source:MGI Symbol;Acc:MGI:2442637]	2.03812	1.56461	2.84864	0.27742	0.37107	2.13351
ENSMUST00000156700	6.09885	0.0251814	0.336358	up	14:+:67716285-67742161	MERGE.12903	14:+:67715937-67742310	14:+:67716285-67742161	ENSMUSG00000034327	105440	Q80UN1	Kctd9	BTB/POZ domain-containing protein KCTD9 [Source:UniProtKB/Swiss-Prot;Acc:Q80UN1]	1.53087	0.82894	0.44972	0	1.13748	0
ENSMUST00000127490	2.7703	0.0250943	0.336056	up	8:+:88118787-88135110	MERGE.39093	8:+:88118769-88135110	8:+:88118787-88135110	ENSMUSG00000036810	382030	Q3UJ81	Cnep1r1	Nuclear envelope phosphatase-regulatory subunit 1 [Source:UniProtKB/Swiss-Prot;Acc:Q3UJ81]	1.26768	1.23899	8.6636	0.64597	0.62046	0.27714
ENSMUST00000227775	1.05439	0.025043	0.335625	up	14:-:79335636-79350821	MERGE.13164	14:-:79325269-79390778	14:-:79335636-79350821	ENSMUSG00000022020	66897	Q9DBB4	Naa16	N-alpha-acetyltransferase 16, NatA auxiliary subunit [Source:UniProtKB/Swiss-Prot;Acc:Q9DBB4]	0.59549	0.81113	0.73431	0.53515	0.43027	0.6171
ENSMUST00000072465	1.9233	0.02496	0.335361	up	9:+:22225771-22243354	MERGE.40314	9:+:22225714-22253901	9:+:22225771-22243354	ENSMUSG00000057982	235047	G3X9G7	Zfp809	zinc finger protein 809 [Source:MGI Symbol;Acc:MGI:2143362]	2.74606	0.54211	1.98959	0.48333	0.68888	0.49046
ENSMUST00000070997	2.2072	0.024935	0.335271	up	11:-:80583827-80780025	MERGE.6624	11:-:80482126-80781345	11:-:80583827-80780025	ENSMUSG00000035441	338367	Q3UG58	Myo1d	Unconventional myosin-Id [Source:UniProtKB/Swiss-Prot;Acc:Q5SYD0]	16.3318	10.204	14.6456	1.35228	1.68967	11.3907
ENSMUST00000119985	1.15063	0.0249068	0.335139	up	5:+:129715577-129718447	MERGE.31794	5:+:129715497-129722557	5:+:129715577-129718447	ENSMUSG00000034211	66258	Q9CQE3	Mrps17	28S ribosomal protein S17, mitochondrial [Source:UniProtKB/Swiss-Prot;Acc:Q9CQE3]	2.9495	2.04168	2.98297	1.89275	1.05489	2.12036
ENSMUST00000026693	1.90516	0.0248734	0.334955	up	9:+:40192317-40213189	MERGE.40533	9:+:40192316-40213604	9:+:40192317-40213189	ENSMUSG00000025602	80902	Q8C879	Zfp202	zinc finger protein 202 [Source:MGI Symbol;Acc:MGI:1933401]	0.99517	0.64246	1.34277	0.19248	0.86545	0.22947
ENSMUST00000037261	1.65666	0.0248683	0.334923	up	19:+:10937160-10942511	MERGE.20067	19:+:10937160-10949335	19:+:10937160-10942511	ENSMUSG00000034117	14764	Q9Z2J6	Ptgdr2	Prostaglandin D2 receptor 2 [Source:UniProtKB/Swiss-Prot;Acc:Q9Z2J6]	0.64793	0.50538	0.64117	0.50817	0.42364	0.10013
ENSMUST00000021181	1.17973	0.0248112	0.334556	up	11:-:70235206-70237914	MERGE.6177	11:-:70235206-70239842	11:-:70235206-70237914	ENSMUSG00000020831	104457	Q9DCT6	0610010K14Rik	RIKEN cDNA 0610010K14 gene [Source:MGI Symbol;Acc:MGI:1915609]	0.93753	1.31329	1.4508	0.82616	1.22784	0.57093
ENSMUST00000173937	3.44193	0.024798	0.334415	up	4:+:129600691-129607816	MERGE.28614	4:+:129598416-129624415	4:+:129600691-129607816	ENSMUSG00000028797	76799	Q8R1E7	Tmem234	transmembrane protein 234 [Source:MGI Symbol;Acc:MGI:1924049]	0.62018	0.33141	0.56704	0	0.283	0.14007
ENSMUST00000075916	1.58741	0.0247845	0.334358	up	5:+:143235247-143247956	MERGE.32185	5:+:143235163-143248834	5:+:143235247-143247956	ENSMUSG00000029587	231866	Q7TSI0	Zfp12	zinc finger protein 12 [Source:MGI Symbol;Acc:MGI:99157]	2.51737	2.39789	2.0868	0.56918	0.59137	2.04108
ENSMUST00000161870	1.49569	0.024744	0.334235	up	10:-:111985460-111993488	MERGE.4451	10:-:111985448-112002631	10:-:111985460-111993488	ENSMUSG00000056888	73690	Q4QQK5	Glipr1	Glioma pathosis-related protein 1 [Source:UniProtKB/Swiss-Prot;Acc:Q9CWG1]	2.7582	3.76608	5.98137	2.4773	1.11516	2.79258
ENSMUST00000124565	1.22966	0.0246962	0.334062	up	9:-:72979722-72985376	MERGE.41786	9:-:72979722-72985382	9:-:72979722-72985376	ENSMUSG00000086158	546143	V9GXK1	Ccpg1os	cell cycle progression 1, opposite strand [Source:MGI Symbol;Acc:MGI:3648770]	2.48555	2.31984	2.58987	1.41333	1.00895	2.33832
ENSMUST00000172993	1.97153	0.0246707	0.333978	up	17:+:35145888-35147319	MERGE.17391	17:+:35135178-35147322	17:+:35145888-35147319	ENSMUSG00000024392	224727	Q9Z1R2	Bag6	Large proline-rich protein BAG6 [Source:UniProtKB/Swiss-Prot;Acc:Q9Z1R2]	0.71076	0.30566	0.74607	0.33059	0.17007	0.1908
ENSMUST00000097536	4.90132	0.0246385	0.333852	up	1:+:152766542-152775597	MERGE.1985	1:+:152766542-152775597	1:+:152766542-152775597	ENSMUSG00000008475	67771	Q9CPW4	Arpc5	Actin-related protein 2/3 complex subunit 5 [Source:UniProtKB/Swiss-Prot;Acc:Q9CPW4]	3.15602	3.11917	2.82133	0	1.18826	0.47552
ENSMUST00000121703	1.66358	0.0245341	0.333135	up	16:-:55924556-55934833	MERGE.15969	16:-:55899888-55934855	16:-:55924556-55934833	ENSMUSG00000022604	74201	Q9CZ62	Cep97	Centrosomal protein of 97 kDa [Source:UniProtKB/Swiss-Prot;Acc:Q9CZ62]	0.79949	0.63424	1.74379	0.59328	0.55797	0.33038
ENSMUST00000152298	3.16319	0.0245333	0.333135	up	5:+:137779544-137780110	MERGE.32015	5:+:137778849-137780110	5:+:137779544-137780110	ENSMUSG00000029725	69871	Q9D8C8	Ppp1r35	Protein phosphatase 1 regulatory subunit 35 [Source:UniProtKB/Swiss-Prot;Acc:Q9D8C8]	0.7198	1.31588	4.21644	0.21348	0.21152	0.40044
ENSMUST00000107807	4.12	0.024528	0.333135	up	4:-:45105395-45108108	MERGE.27486	4:-:45105208-45108114	4:-:45105395-45108108	ENSMUSG00000078713	68512	B1AXP6	Tomm5	Mitochondrial import receptor subunit TOM5 homolog [Source:UniProtKB/Swiss-Prot;Acc:B1AXP6]	0.32639	0.33066	1.23439	0	0.42711	0
ENSMUST00000203327	1.24604	0.0245121	0.333135	up	3:+:116562973-116573112	MERGE.26508	3:+:116562973-116584086	3:+:116562973-116573112	ENSMUSG00000027961	109245	Q8BGI7	Lrrc39	Leucine-rich repeat-containing protein 39 [Source:UniProtKB/Swiss-Prot;Acc:Q8BGI7]	0.64806	0.50747	0.77807	0.52926	0.52439	0.20223
ENSMUST00000218127	1.28622	0.0244943	0.333135	up	10:-:128490861-128493857	MERGE.4805	10:-:128490860-128494145	10:-:128490861-128493857	ENSMUSG00000090841	17904	Q60605	Myl6	myosin, light polypeptide 6, alkali, smooth muscle and non-muscle	2.427	2.05462	2.18544	1.4379	0.78317	2.02288
ENSMUST00000021634	1.14417	0.0244619	0.332984	up	13:+:4191150-4205596	MERGE.9790	13:+:4191150-4205596	13:+:4191150-4205596	ENSMUSG00000021213	27384	Q571M4	Akr1c13	Aldo-keto reductase family 1 member C13 [Source:UniProtKB/Swiss-Prot;Acc:Q8VC28]	1.27173	1.98529	1.45911	0.70679	1.22662	1.09922
ENSMUST00000145180	1.8127	0.0244487	0.332984	up	2:-:34807278-34808663	MERGE.21965	2:-:34804514-34826311	2:-:34807278-34808663	ENSMUSG00000035949	30050	Q9QUH1	Fbxw2	F-box and WD repeat domain containing 2 [Source:HGNC Symbol;Acc:HGNC:13608]	0.45082	0.55459	0.60893	0.17642	0.23598	0.29783
ENSMUST00000227178	1.37035	0.0243968	0.332757	up	14:+:55672380-55675409	MERGE.12630	14:+:55662263-55681792	14:+:55672380-55675409	ENSMUSG00000002326	105446	Q99L27	Gmpr2	guanosine monophosphate reductase 2	0.50492	0.86855	0.8106	0.4697	0.40273	0.40664
ENSMUST00000062525	2.11066	0.0243828	0.332724	up	1:-:39551296-39577405	MERGE.464	1:-:39547570-39577405	1:-:39551296-39577405	ENSMUSG00000048234	67702	Q3U2C5	Rnf149	E3 ubiquitin-protein ligase RNF149 [Source:UniProtKB/Swiss-Prot;Acc:Q3U2C5]	15.6558	19.8564	18.1056	15.8443	2.07568	2.19268
ENSMUST00000229394	1.07607	0.0243786	0.332724	up	15:-:78565460-78572781	MERGE.14225	15:-:78559167-78573254	15:-:78565460-78572781	ENSMUSG00000033220	19354	Q05144	Rac2	RAS-related C3 botulinum substrate 2	2.98584	2.18338	2.46224	2.28768	1.23386	2.03023
ENSMUST00000185767	2.30444	0.0243448	0.332691	up	13:+:100651584-100655515	MERGE.11409	13:+:100650979-100666359	13:+:100651584-100655515	ENSMUSG00000052293	108143	Q8VI33	Taf9	Transcription initiation factor TFIID subunit 9 [Source:UniProtKB/Swiss-Prot;Acc:Q8VI33]	2.75824	2.97882	1.06445	1.03039	0.17794	1.00723
ENSMUST00000015893	1.29446	0.0242872	0.33255	up	3:+:95929278-95945565	MERGE.26087	3:+:95929246-95947390	3:+:95929278-95945565	ENSMUSG00000015749	66471	P97822	Anp32e	Acidic leucine-rich nuclear phosphoprotein 32 family member E [Source:UniProtKB/Swiss-Prot;Acc:P97822]	33.7023	30.9021	29.7647	17.5371	18.8644	6.27241
ENSMUST00000211570	1.66132	0.0242129	0.33226	up	7:+:134670654-134876943	MERGE.37216	7:+:134669283-135173639	7:+:134670654-134876943	ENSMUSG00000058325	330662	Q8BUR4	Dock1	Dedicator of cytokinesis protein 1 [Source:UniProtKB/Swiss-Prot;Acc:Q8BUR4]	0.82636	0.5136	0.74776	0.13649	0.51304	0.37511
ENSMUST00000132457	1.77983	0.0240971	0.331531	up	5:+:104435158-104437710	MERGE.30970	5:+:104435118-104441050	5:+:104435158-104437710	ENSMUSG00000029304	20750	Q547B5	Spp1	secreted phosphoprotein 1 [Source:MGI Symbol;Acc:MGI:98389]	1.88479	2.2412	1.04584	1.43527	0.42662	0.62819
ENSMUST00000149345	5.63554	0.0240433	0.331197	up	15:+:81009858-81011889	MERGE.14365	15:+:80977765-81012290	15:+:81009858-81011889	ENSMUSG00000042303	105835	Q8VCZ6	Sgsm3	Small G protein signaling modulator 3 [Source:UniProtKB/Swiss-Prot;Acc:Q8VCZ6]	0.13081	3.4401	0.37356	0.0117	0.01304	0.02195
ENSMUST00000211107	1.69539	0.0240283	0.3311	up	12:-:34373827-34437307	MERGE.8387	12:-:34047580-34917095	12:-:34373827-34437307	ENSMUSG00000004698	79221	A0A0R4J1F3	Hdac9	histone deacetylase 9 [Source:MGI Symbol;Acc:MGI:1931221]	0.9804	0.35976	1.23884	0.27506	0.41876	0.38381
ENSMUST00000110978	2.17447	0.0239708	0.330832	up	5:-:137852147-137858049	ENSMUSG00000066684	5:-:137852147-137858106	5:-:137852147-137858049	ENSMUSG00000066684	170741	Q2YFS2	Pilrb1	Paired immunoglobulin-like type 2 receptor beta [Source:UniProtKB/Swiss-Prot;Acc:Q2YFS2]	0.87513	0.73689	0.99339	0.33208	0.08637	0.75787
ENSMUST00000052120	1.70411	0.0238628	0.33015	up	3:-:100138180-100162407	MERGE.26228	3:-:100138180-100206865	3:-:100138180-100162407	ENSMUSG00000033285	269470	Q8BHB4	Wdr3	WD repeat domain 3 [Source:MGI Symbol;Acc:MGI:2443143]	31.8203	29.4655	29.0071	6.91199	24.2283	4.61593
ENSMUST00000067137	3.03485	0.0238414	0.330145	up	6:+:85915747-85930282	MERGE.33649	6:+:85910196-85930284	6:+:85915747-85930282	ENSMUSG00000054226	69786	Q8QZZ7	Tprkb	Tp53rk binding protein [Source:MGI Symbol;Acc:MGI:1917036]	1.17047	2.8543	6.58325	1.10062	0.10772	0.60425
ENSMUST00000123196	1.54312	0.0237482	0.329856	up	16:+:91485249-91507437	MERGE.16214	16:+:91485238-91507441	16:+:91485249-91507437	ENSMUSG00000022967	15975	P33896	Ifnar1	Interferon alpha/beta receptor 1 [Source:UniProtKB/Swiss-Prot;Acc:P33896]	0.91448	1.37147	1.24241	0.29131	0.95547	0.4585
ENSMUST00000036418	1.02281	0.0237358	0.329856	up	3:-:95878505-95882231	MERGE.26079	3:-:95878503-95882251	3:-:95878505-95882231	ENSMUSG00000038550	229599	A2RTE4	Ciart	Circadian-associated transcriptional repressor [Source:UniProtKB/Swiss-Prot;Acc:Q3TQ03]	2.85714	1.35158	1.79107	1.34876	1.09829	1.30285
ENSMUST00000164359	2.08358	0.0236713	0.329648	up	11:-:69916714-69921085	MERGE.6169	11:-:69916714-69921958	11:-:69916714-69921085	ENSMUSG00000078812	276770	P63242	Eif5a	Eukaryotic translation initiation factor 5A-1 [Source:UniProtKB/Swiss-Prot;Acc:P63242]	1.3866	2.37961	5.95523	0.5024	1.00211	1.25652
ENSMUST00000105509	1.21664	0.0235702	0.32891	up	10:+:40883827-40938570	MERGE.3326	10:+:40883475-40942513	10:+:40883827-40938570	ENSMUSG00000019831	83767	Q8R5H6	Wasf1	WAS protein family, member 1 [Source:MGI Symbol;Acc:MGI:1890563]	2.4108	1.58567	2.12128	0.69348	1.53209	1.00092
ENSMUST00000105293	3.86225	0.0235592	0.328829	up	10:-:91148905-91171552	MERGE.4287	10:-:91147571-91181459	10:-:91148905-91171552	ENSMUSG00000019961	21917	Q61029	Tmpo	thymopoietin [Source:MGI Symbol;Acc:MGI:106920]	0.43075	0.67442	0.40198	0.15937	0	0.18971
ENSMUST00000005643	1.21235	0.0235418	0.328818	up	2:+:90940397-91019490	MERGE.22662	2:+:90940382-91019497	2:+:90940397-91019490	ENSMUSG00000005506	13046	P28659	Celf1	CUGBP Elav-like family member 1 [Source:UniProtKB/Swiss-Prot;Acc:P28659]	6.0259	2.8292	4.78468	3.06932	1.26635	1.78026
ENSMUST00000164163	3.62688	0.0235324	0.328797	up	15:-:66780819-66831646	MERGE.13983	15:-:66780819-66831829	15:-:66780819-66831646	ENSMUSG00000022372	20491	Q4FJX0	Sla	src-like adaptor [Source:MGI Symbol;Acc:MGI:104295]	0.64752	0.41729	0.57097	0.11092	0.47323	0.00717
ENSMUST00000078988	7.08175	0.0235173	0.328797	up	16:+:24448091-24992576	MERGE.15530	16:+:24393350-24992576	16:+:24448091-24992576	ENSMUSG00000033306	210126	Q8BFW7	Lpp	LIM domain containing preferred translocation partner in lipoma	0.87653	0.4699	0.69979	1.03036	0	0
ENSMUST00000174297	1.61882	0.0235024	0.328784	up	17:+:35830638-35831470	MERGE.17454	17:+:35823230-35832791	17:+:35830638-35831470	ENSMUSG00000059714	14251	O08917	Flot1	Flotillin-1 [Source:UniProtKB/Swiss-Prot;Acc:O08917]	0.63459	1.1021	0.61428	0.69533	0.2768	0.27949
ENSMUST00000101395	1.43812	0.0234635	0.328537	up	6:-:52189671-52191753	MERGE.33209	6:-:52189671-52191753	6:-:52189671-52191753	ENSMUSG00000000942	15401	P06798	Hoxa4	homeobox A4 [Source:MGI Symbol;Acc:MGI:96176]	0.45252	0.30126	0.7518	0.34	0.31582	0.18601
ENSMUST00000138371	2.03554	0.0234194	0.328256	up	4:-:128789321-128790092	MERGE.28571	4:-:128773088-128806045	4:-:128789321-128790092	ENSMUSG00000028799	230761	B1ASA5	Zfp362	zinc finger protein 362 [Source:MGI Symbol;Acc:MGI:2652839]	0.84589	0.53421	1.101	0.19259	0.75137	0.22579
ENSMUST00000148008	3.68244	0.0234118	0.328186	up	6:+:58595975-58655808	MERGE.33344	6:+:58584523-58695676	6:+:58595975-58655808	ENSMUSG00000029802	26357	A0A0R4J0B6	Abcg2	ATP binding cassette subfamily G member 2 (Junior blood group) [Source:MGI Symbol;Acc:MGI:1347061]	0.33682	0.47997	1.14786	0.06489	0	0.42601
ENSMUST00000139473	4.20775	0.0233935	0.328041	up	16:+:21423272-21434973	MERGE.15441	16:+:21423118-21644680	16:+:21423272-21434973	ENSMUSG00000033653	209018	Q0P5W1	Vps8	VPS8 CORVET complex subunit [Source:MGI Symbol;Acc:MGI:2146407]	0.84101	0.11322	1.18351	0	0.0273	0.13782
ENSMUST00000160744	1.59972	0.0233666	0.327888	up	1:+:82735470-82752158	MERGE.1071	1:+:82724890-82752394	1:+:82735470-82752158	ENSMUSG00000026150	75734	Q6PCP5	Mff	Mitochondrial fission factor [Source:UniProtKB/Swiss-Prot;Acc:Q6PCP5]	19.9815	20.0615	22.7181	5.59264	3.95498	17.6161
ENSMUST00000102560	6.46024	0.0233555	0.327842	up	5:+:115846371-116006328	MERGE.31392	5:+:115845278-116008947	5:+:115846371-116006328	ENSMUSG00000029516	12704	E9QL53	Cit	citron rho-interacting serine/threonine kinase [Source:HGNC Symbol;Acc:HGNC:1985]	0.94039	1.03838	0.66803	0	0	1.16241
ENSMUST00000123712	1.65856	0.0233251	0.327842	up	15:-:75896394-75909547	MERGE.14092	15:-:75890956-75909556	15:-:75896394-75909547	ENSMUSG00000055762	66656	P57776	Eef1d	eukaryotic translation elongation factor 1 delta [Source:HGNC Symbol;Acc:HGNC:3211]	1.08048	1.12158	0.58377	0.5832	0.28603	0.48134
ENSMUST00000103017	5.8723	0.0232727	0.327842	up	11:-:120380370-120437708	MERGE.7927	11:-:120380370-120437708	11:-:120380370-120437708	ENSMUSG00000039703	217365	Q3UDU9	Nploc4	Nuclear protein localization [Source:UniProtKB/Swiss-Prot;Acc:P60670]	0.42786	0.71584	0.53011	0	0.91303	0
ENSMUST00000143528	2.54177	0.0231813	0.3275	up	8:+:70285931-70291738	MERGE.38623	8:+:70282827-70302470	8:+:70285931-70291738	ENSMUSG00000003573	26558	Q99JP6	Homer3	Homer protein homolog 3 [Source:UniProtKB/Swiss-Prot;Acc:Q99JP6]	3.5452	1.05373	4.33396	2.01432	0.39883	0.28587
ENSMUST00000209536	1.71225	0.0230844	0.327147	up	7:+:16452963-16455494	MERGE.34924	7:+:16452779-16455494	7:+:16452963-16455494	ENSMUSG00000019158	69094	Q9D938	Tmem160	Transmembrane protein 160 [Source:UniProtKB/Swiss-Prot;Acc:Q9D938]	1.4318	2.40447	1.86773	2.13217	0.54014	0.49993
ENSMUST00000202241	1.55115	0.0230803	0.327147	up	5:-:31141458-31154228	MERGE.30084	5:-:31140654-31180144	5:-:31141458-31154228	ENSMUSG00000107283	17527	P19258	Mpv17	Protein Mpv17 [Source:UniProtKB/Swiss-Prot;Acc:P19258]	0.91862	0.56647	0.37763	0.3376	0.32056	0.28145
ENSMUST00000218157	4.67902	0.0230533	0.327147	up	10:+:81183344-81191054	MERGE.4048	10:+:81183005-81193197	10:+:81183344-81191054	ENSMUSG00000034974	13144	Q05A21	Dapk3	death-associated protein kinase 3	0.33394	0.47256	1.24291	0.61952	0	0
ENSMUST00000142729	1.01298	0.0229795	0.326924	up	2:+:163074745-163082699	MERGE.24126	2:+:163017354-163084688	2:+:163074745-163082699	ENSMUSG00000017861	17865	P48972	Mybl2	Myb-related protein B [Source:UniProtKB/Swiss-Prot;Acc:P48972]	3.34831	2.31543	2.92656	2.07499	1.45154	2.36216
ENSMUST00000101075	4.75093	0.022893	0.326889	up	11:+:62281482-62315246	MERGE.5937	11:+:62281473-62328451	11:+:62281482-62315246	ENSMUSG00000042298	72795	Q9D857	Ttc19	tetratricopeptide repeat domain 19 [Source:MGI Symbol;Acc:MGI:1920045]	1.84194	2.13737	1.1862	0	0.57389	0.3187
ENSMUST00000125959	1.84615	0.0228237	0.326366	up	5:-:115300276-115300934	MERGE.31350	5:-:115279700-115300999	5:-:115300276-115300934	ENSMUSG00000009013	56455	P63168	Dynll1	Dynein light chain 1, cytoplasmic [Source:UniProtKB/Swiss-Prot;Acc:P63168]	0.64134	0.45863	0.75415	0.16535	0.52658	0.24369
ENSMUST00000194306	1.34116	0.02272	0.325905	up	1:+:175880796-175892061	MERGE.2410	1:+:175880581-175913489	1:+:175880796-175892061	ENSMUSG00000039748	26909	Q9QZ11	Exo1	Exonuclease 1 [Source:UniProtKB/Swiss-Prot;Acc:Q9QZ11]	1.49964	2.02747	2.93896	0.83981	1.13112	1.60811
ENSMUST00000120633	6.30648	0.0226931	0.325878	up	15:-:99317225-99370449	MERGE.14860	15:-:99317225-99370482	15:-:99317225-99370449	ENSMUSG00000023008	22379	Q6ZPF4	Fmnl3	Formin-like protein 3 [Source:UniProtKB/Swiss-Prot;Acc:Q6ZPF4]	0.45397	0.59375	1.42623	0.7843	0	0
ENSMUST00000165125	5.20013	0.0226716	0.325871	up	1:+:136008150-136034267	MERGE.1804	1:+:136008150-136035342	1:+:136008150-136034267	ENSMUSG00000026411	66241	Q9CR23	Tmem9	Transmembrane protein 9 [Source:UniProtKB/Swiss-Prot;Acc:Q9CR23]	2.82202	3.32528	2.27081	3.70929	0	0.03526
ENSMUST00000151958	1.51644	0.0226303	0.325718	up	6:-:67035459-67037201	MERGE.33368	6:-:67035096-67037457	6:-:67035459-67037201	ENSMUSG00000036390	13197	Q3UMH6	Gadd45a	Growth arrest and DNA damage-inducible protein GADD45 alpha [Source:UniProtKB/Swiss-Prot;Acc:P48316]	1.62393	1.1646	1.88571	1.28994	1.20102	0.35583
ENSMUST00000057540	1.1406	0.0225463	0.325383	up	6:-:116624904-116628922	MERGE.34131	6:-:116624016-116628999	6:-:116624904-116628922	ENSMUSG00000059878	67255	Q3U7F6	Zfp422	zinc finger protein 422 [Source:MGI Symbol;Acc:MGI:1914505]	0.36066	0.67691	0.62354	0.35655	0.40273	0.32549
ENSMUST00000150266	1.83799	0.0225454	0.325383	up	2:-:94378688-94404991	MERGE.22794	2:-:94300767-94406689	2:-:94378688-94404991	ENSMUSG00000027194	74569	Q8C1H7	Ttc17	tetratricopeptide repeat domain 17 [Source:MGI Symbol;Acc:MGI:1921819]	0.69548	0.57517	1.18095	0.55987	0.24269	0.29172
ENSMUST00000162326	6.63624	0.0224312	0.324899	up	13:-:13997953-14039638	MERGE.9922	13:-:13997949-14039638	13:-:13997953-14039638	ENSMUSG00000039233	70430	Q8CIV8	Tbce	Tubulin-specific chaperone E [Source:UniProtKB/Swiss-Prot;Acc:Q8CIV8]	2.98277	3.31827	4.27991	0	0	4.46895
ENSMUST00000154045	4.68001	0.0224306	0.324899	up	1:+:91298369-91309851	MERGE.1260	1:+:91298338-91321075	1:+:91298369-91309851	ENSMUSG00000026307	50880	A0A0R4J069	Scly	selenocysteine lyase [Source:HGNC Symbol;Acc:HGNC:18161]	0.77064	0.42063	0.74945	1.00638	0	0
ENSMUST00000211336	1.09734	0.0223055	0.324033	up	7:+:45159593-45160059	MERGE.35624	7:+:45141844-45160065	7:+:45159593-45160059	ENSMUSG00000003423	68845	Q9CQJ2	Pih1d1	PIH1 domain-containing protein 1 [Source:UniProtKB/Swiss-Prot;Acc:Q9CQJ2]	2.0609	2.32647	1.97641	1.77427	1.15066	1.72457
ENSMUST00000137284	1.29433	0.0222994	0.324033	up	9:+:108049289-108051916	MERGE.42355	9:+:108049242-108058592	9:+:108049289-108051916	ENSMUSG00000070284	331026	Q8BTZ7	Gmppb	GDP-mannose pyrophosphorylase B [Source:MGI Symbol;Acc:MGI:2660880]	3.2212	3.30136	3.68577	2.06561	2.29566	0.82293
ENSMUST00000126432	6.23628	0.0222557	0.323653	up	18:+:65800550-65817656	MERGE.19302	18:+:65800549-65817665	18:+:65800550-65817656	ENSMUSG00000024516	66286	Q9D8V7	Sec11c	SEC11 homolog C, signal peptidase complex subunit [Source:MGI Symbol;Acc:MGI:1913536]	4.02253	0.51908	4.11783	0	0.71271	0
ENSMUST00000148226	1.10332	0.0222413	0.323559	up	2:-:167098908-167101170	MERGE.24272	2:-:167095969-167190155	2:-:167098908-167101170	ENSMUSG00000050556	16500	Q03717	Kcnb1	Potassium voltage-gated channel subfamily B member 1 [Source:UniProtKB/Swiss-Prot;Acc:Q03717]	2.93296	1.87515	2.34211	1.29153	1.21467	2.00623
ENSMUST00000145025	2.89958	0.0221654	0.323306	up	4:-:133964991-133967908	MERGE.28826	4:-:133964738-133968650	4:-:133964991-133967908	ENSMUSG00000003038	15331	P09602	Hmgn2	Non-histone chromosomal protein HMG-17 [Source:UniProtKB/Swiss-Prot;Acc:P09602]	5.94693	17.1168	8.42063	0.39222	4.45938	1.63821
ENSMUST00000160301	1.06406	0.0221394	0.323255	up	8:-:94825216-94832695	MERGE.39226	8:-:94819804-94838358	8:-:94825216-94832695	ENSMUSG00000031781	109006	Q8WTY4	Ciapin1	Anamorsin [Source:UniProtKB/Swiss-Prot;Acc:Q8WTY4]	1.86863	1.86092	1.34141	1.63635	0.93022	1.12034
ENSMUST00000173879	2.79547	0.0221118	0.323148	up	17:-:33823037-33824346	MERGE.17271	17:-:33819027-33838307	17:-:33823037-33824346	ENSMUSG00000067288	54127	Q059I1	Rps28	ribosomal protein S28 [Source:MGI Symbol;Acc:MGI:1859516]	0.71182	1.0073	1.50986	0.59425	0.40479	0.06193
ENSMUST00000169010	2.22377	0.0220898	0.323148	up	18:+:7869737-7905492	MERGE.18476	18:+:7868832-7973547	18:+:7869737-7905492	ENSMUSG00000024283	225131	Q924H7	Wac	WW domain containing adaptor with coiled-coil [Source:MGI Symbol;Acc:MGI:2387357]	0.81371	1.24603	0.468	0.14791	0.54958	0.23121
ENSMUST00000134981	3.9137	0.0220355	0.323148	up	16:+:20540623-20541996	MERGE.15498	16:+:20535478-20544909	16:+:20540623-20541996	ENSMUSG00000022841	11773	Q5FWI9	Ap2m1	AP-2 complex subunit mu [Source:UniProtKB/Swiss-Prot;Acc:P84091]	1.42485	2.44155	1.92147	0.04282	0.09546	1.79392
ENSMUST00000154340	1.03288	0.0220201	0.323091	up	2:+:32961729-32964045	MERGE.21902	2:+:32961079-32965345	2:+:32961729-32964045	ENSMUSG00000038900	269261	Q5BLK0	Rpl12	ribosomal protein L12 [Source:MGI Symbol;Acc:MGI:98002]	0.50268	0.56727	0.52255	0.3506	0.47073	0.40355
ENSMUST00000209426	1.55522	0.0219869	0.323091	up	7:-:45421897-45422801	MERGE.35649	7:-:45421760-45459884	7:-:45421897-45422801	ENSMUSG00000003868	20174	Q9WTM5	Ruvbl2	RuvB-like protein 2 [Source:MGI Symbol;Acc:MGI:1342299]	1.32059	0.92267	1.5992	0.76983	0.38137	0.93594
ENSMUST00000070597	2.64519	0.0219721	0.323091	up	6:+:72598475-72608425	MERGE.33468	6:+:72598475-72616754	6:+:72598475-72608425	ENSMUSG00000056666	67442	Q64FW2	Retsat	All-trans-retinol 13,14-reductase [Source:UniProtKB/Swiss-Prot;Acc:Q64FW2]	20.5946	19.6336	18.9482	0.98473	2.21606	15.3017
ENSMUST00000221264	1.30788	0.0219425	0.323091	up	13:+:64162246-64163618	MERGE.10754	13:+:64161824-64186537	13:+:64162246-64163618	ENSMUSG00000021476	56541	Q9JKS5	Habp4	hyaluronic acid binding protein 4	0.99545	0.99738	0.9929	0.45547	0.82834	0.69697
ENSMUST00000107556	1.10423	0.0219038	0.323074	up	3:-:88282757-88296999	MERGE.25749	3:-:88242874-88296999	3:-:88282757-88296999	ENSMUSG00000010538	76927	Q9DA44	Tsacc	Mus musculus TSSK6 activating co-chaperone (Tsacc), transcript variant 2, mRNA. [Source:RefSeq mRNA;Acc:NM_001357024]	1.7755	2.35957	1.70166	1.08268	1.48697	1.54128
ENSMUST00000057177	1.49273	0.0218819	0.322905	up	15:+:36174033-36177010	MERGE.13698	15:+:36174010-36177010	15:+:36174033-36177010	ENSMUSG00000045996	17749	Q63871	Polr2k	polymerase (RNA) II (DNA directed) polypeptide K [Source:MGI Symbol;Acc:MGI:102725]	12.212	3.85611	6.63032	4.17064	2.15689	3.2068
ENSMUST00000179990	5.78982	0.0218376	0.322905	up	10:+:94199004-94220948	MERGE.4329	10:+:94198955-94221443	10:+:94199004-94220948	ENSMUSG00000020022	66414	A0A0R4J275	Ndufa12	NADH dehydrogenase (ubiquinone) 1 alpha subcomplex, 12 [Source:MGI Symbol;Acc:MGI:1913664]	1.27441	0.01844	1.85906	0	0	0.01871
ENSMUST00000135073	1.46281	0.0218365	0.322905	up	15:+:97784428-97789963	MERGE.14779	15:+:97778520-97792692	15:+:97784428-97789963	ENSMUSG00000081534	67739	Q9D8M3	Slc48a1	solute carrier family 48 (heme transporter), member 1 [Source:MGI Symbol;Acc:MGI:1914989]	0.8704	0.98191	0.65113	0.64279	0.43613	0.36696
ENSMUST00000218227	2.68928	0.0218089	0.322818	up	10:+:81190501-81192569	MERGE.4048	10:+:81183005-81193197	10:+:81190501-81192569	ENSMUSG00000034974	13144	Q05A21	Dapk3	death-associated protein kinase 3	6.73437	6.86455	8.79999	0.47629	1.12425	6.22756
ENSMUST00000111725	1.23927	0.021774	0.322623	up	6:+:145211134-145215791	MERGE.34664	6:+:145211134-145216939	6:+:145211134-145215791	ENSMUSG00000040370	67636	Q91V16	Etfrf1	Electron transfer flavoprotein regulatory factor 1 [Source:UniProtKB/Swiss-Prot;Acc:Q91V16]	0.95128	1.20914	0.9944	0.95816	0.41855	0.75292
ENSMUST00000106158	1.23263	0.0217392	0.322382	up	11:+:120673056-120709444	MERGE.8011	11:+:120672973-120709447	11:+:120673056-120709444	ENSMUSG00000025142	68938	Q8VBT9	Aspscr1	Tether containing UBX domain for GLUT4 [Source:UniProtKB/Swiss-Prot;Acc:Q8VBT9]	1.55254	1.12423	1.20488	1.04223	1.02768	0.40729
ENSMUST00000093517	7.48132	0.0217322	0.322357	up	8:+:46617395-46638717	MERGE.38234	8:+:46617291-46639689	8:+:46617395-46638717	ENSMUSG00000031628	12367	P70677	Casp3	Caspase-3 Caspase-3 subunit p17 Caspase-3 subunit p12 [Source:UniProtKB/Swiss-Prot;Acc:P70677]	1.90413	11.9983	4.16635	1.90161	0	0
ENSMUST00000074912	1.26825	0.021731	0.322357	up	19:+:46689906-46703382	MERGE.20770	19:+:46689906-46703382	19:+:46689906-46703382	ENSMUSG00000062376	66439	Q9CRC6	Borcs7	BLOC-1 related complex subunit 7	1.37567	1.43444	1.3074	1.2972	0.4627	0.66184
ENSMUST00000028623	3.4513	0.0216461	0.321932	up	2:-:93695631-93822568	MERGE.22777	2:-:93661028-93822568	2:-:93695631-93822568	ENSMUSG00000027198	14043	Q3UDB5	Ext2	Mus musculus exostoses (multiple) 2 (Ext2), transcript variant 1, mRNA. [Source:RefSeq mRNA;Acc:NM_001355075]	1.41324	6.4032	1.92753	1.01464	0.0526	0.39835
ENSMUST00000137696	1.32842	0.0216333	0.321819	up	9:+:65676579-65688547	MERGE.41575	9:+:65668001-65690300	9:+:65676579-65688547	ENSMUSG00000040652	18247	O08608	Oaz2	Mus musculus ornithine decarboxylase antizyme 2 (Oaz2), transcript variant 1, mRNA. [Source:RefSeq mRNA;Acc:NM_010952]	1.21866	1.23937	0.69401	0.55681	0.94247	0.44485
ENSMUST00000074552	2.43646	0.0216159	0.321711	up	15:+:89355736-89372826	MERGE.14670	15:+:89355719-89372826	15:+:89355736-89372826	ENSMUSG00000008690	52683	Q8BSP2	Ncaph2	non-SMC condensin II complex, subunit H2 [Source:MGI Symbol;Acc:MGI:1289164]	1.12603	5.18009	2.60479	1.21156	0.28993	0.4526
ENSMUST00000168776	8.51695	0.0215716	0.321626	up	1:+:93479061-93509733	MERGE.1417	1:+:93405941-93510260	1:+:93479061-93509733	ENSMUSG00000116048	18000	P42208	Sept2	Septin-2 [Source:UniProtKB/Swiss-Prot;Acc:P42208]	10.9042	16.2133	22.3367	0	0	17.6848
ENSMUST00000041126	6.43011	0.02153	0.321471	up	2:+:180042509-180070201	MERGE.24581	2:+:179990397-180070201	2:+:180042509-180070201	ENSMUSG00000039086	269397	Q8BW22	Ss18l1	SS18, nBAF chromatin remodeling complex subunit like 1 [Source:MGI Symbol;Acc:MGI:2444061]	1.44911	0.74996	0.95342	1.35708	0	0
ENSMUST00000180716	3.43014	0.021458	0.32114	up	15:-:98041393-98093569	MERGE.14783	15:-:98038744-98094474	15:-:98041393-98093569	ENSMUSG00000033075	223870	P59110	Senp1	Sentrin-specific protease 1 [Source:UniProtKB/Swiss-Prot;Acc:P59110]	3.182	1.22625	3.43585	0.12507	0.08753	1.67217
ENSMUST00000114823	5.00284	0.0214165	0.321076	up	6:-:39397804-39419776	MERGE.32988	6:-:39397804-39420462	6:-:39397804-39419776	ENSMUSG00000029922	54484	Q8C5V4	Mkrn1	makorin, ring finger protein, 1 [Source:MGI Symbol;Acc:MGI:1859353]	1.67853	0.42916	0.28655	0.08679	0	0.0814
ENSMUST00000134437	1.20465	0.0213203	0.32033	up	4:-:86657156-86659148	MERGE.27808	4:-:86648386-86670060	4:-:86657156-86659148	ENSMUSG00000028494	101055843,11520	Q3U711	Plin2	Perilipin-2 [Source:UniProtKB/Swiss-Prot;Acc:P43883]	0.91599	0.72832	0.87054	0.41459	0.73941	0.60919
ENSMUST00000126194	1.40179	0.0211932	0.319751	up	6:-:67036371-67037377	MERGE.33368	6:-:67035096-67037457	6:-:67036371-67037377	ENSMUSG00000036390	13197	Q3UMH6	Gadd45a	Growth arrest and DNA damage-inducible protein GADD45 alpha [Source:UniProtKB/Swiss-Prot;Acc:P48316]	1.02858	0.92484	1.72628	1.08249	0.42766	0.66827
ENSMUST00000120542	5.02382	0.0211477	0.319337	up	10:+:127041958-127045615	MERGE.4678	10:+:127041414-127046365	10:+:127041958-127045615	ENSMUSG00000006732	17299	Q9Z120	Mettl1	tRNA (guanine-N(7)-)-methyltransferase [Source:UniProtKB/Swiss-Prot;Acc:Q9Z120]	0.34546	0.40997	2.90232	0.02163	0.03616	0.071
ENSMUST00000008594	1.20552	0.0211265	0.319228	up	8:+:105860580-105879330	MERGE.39379	8:+:105860580-105879330	8:+:105860580-105879330	ENSMUSG00000008450	68051	P61971	Nutf2	Nuclear transport factor 2 [Source:UniProtKB/Swiss-Prot;Acc:P61971]	15.4174	10.6045	15.8887	10.0879	6.26613	3.77557
ENSMUST00000115077	6.84236	0.0210761	0.318965	up	5:+:24393676-24410054	MERGE.29848	5:+:24393663-24410054	5:+:24393676-24410054	ENSMUSG00000028973	74610	Q9CXJ4	Abcb8	ATP-binding cassette, sub-family B (MDR/TAP), member 8 [Source:MGI Symbol;Acc:MGI:1351667]	8.7554	5.78338	5.41656	0.01469	0	6.52455
ENSMUST00000135124	2.29429	0.0210754	0.318965	up	11:+:6292172-6313818	MERGE.5027	11:+:6291633-6356642	11:+:6292172-6313818	ENSMUSG00000020456	18293	Q60597	Ogdh	2-oxoglutarate dehydrogenase, mitochondrial [Source:UniProtKB/Swiss-Prot;Acc:Q60597]	0.62433	0.92458	2.4161	0.32727	0.50666	0.27284
ENSMUST00000149045	1.38441	0.0210583	0.318965	up	2:-:69197147-69205130	MERGE.22365	2:-:69193895-69206194	2:-:69197147-69205130	ENSMUSG00000005233	66442	Q3UA16	Spc25	Kinetochore protein Spc25 [Source:UniProtKB/Swiss-Prot;Acc:Q3UA16]	0.66176	0.84281	0.71507	0.37291	0.64659	0.36917
ENSMUST00000020285	1.41729	0.0210451	0.318961	up	10:+:61680310-61693297	MERGE.3579	10:+:61680299-61693297	10:+:61680310-61693297	ENSMUSG00000020088	20224	Q99JZ4	Sar1a	secretion associated Ras related GTPase 1A	39.3749	13.5515	37.3793	11.0013	7.44622	11.9957
ENSMUST00000190798	5.80854	0.0210045	0.318856	up	9:-:106440714-106447620	MERGE.42274	9:-:106440051-106447689	9:-:106440714-106447620	ENSMUSG00000042210	68644	E9Q136	Abhd14a	abhydrolase domain containing 14A [Source:MGI Symbol;Acc:MGI:1915894]	1.98984	2.72382	2.13895	0	3.57309	0
ENSMUST00000093346	1.332	0.0210033	0.318856	up	11:-:6428138-6444352	MERGE.5034	11:-:6421351-6444443	11:-:6428138-6444352	ENSMUSG00000041126	77605	B2RVP5	H2afv	Histone H2A.V [Source:UniProtKB/Swiss-Prot;Acc:Q3THW5]	3.75251	4.58605	4.97467	1.58811	4.02538	2.20359
ENSMUST00000111018	1.3081	0.0209965	0.318842	up	1:+:182124737-182131919	MERGE.2562	1:+:182124737-182132407	1:+:182124737-182131919	ENSMUSG00000026511	27058	P49962	Srp9	signal recognition particle 9 [Source:MGI Symbol;Acc:MGI:1350930]	2.78272	2.30857	3.50411	2.07158	2.26323	0.82348
ENSMUST00000054080	2.24917	0.0209624	0.318727	up	6:-:148921035-148946467	MERGE.34728	6:-:148921035-148946467	6:-:148921035-148946467	ENSMUSG00000039985	56306	Q8C8M1	Fam60a	Mus musculus family with sequence similarity 60, member A (Fam60a), transcript variant 2, mRNA. [Source:RefSeq mRNA;Acc:NM_001355645]	6.01431	1.13412	3.52939	1.28942	0.44331	0.69497
ENSMUST00000163751	4.02238	0.0209506	0.318682	up	7:+:101421691-101512827	MERGE.36411	7:+:101348067-101512827	7:+:101421691-101512827	ENSMUSG00000110195	207728	Q5PR72	Pde2a	phosphodiesterase 2A, cGMP-stimulated [Source:MGI Symbol;Acc:MGI:2446107]	3.6318	2.56899	3.19449	2.8053	0.08056	0.04519
ENSMUST00000143011	5.54904	0.0208502	0.318246	up	16:-:32084424-32099704	MERGE.15604	16:-:32081381-32099738	16:-:32084424-32099704	ENSMUSG00000023791	72084	Q99LV7	Pigx	Phosphatidylinositol-glycan biosynthesis class X protein [Source:UniProtKB/Swiss-Prot;Acc:Q99LV7]	3.07227	0.5413	1.51555	0	0	0.90991
ENSMUST00000052172	1.05719	0.0208263	0.31819	up	1:-:128588199-128592290	ENSMUSG00000045382	1:-:128588199-128592293	1:-:128588199-128592290	ENSMUSG00000045382	12767	P70658	Cxcr4	Mus musculus chemokine (C-X-C motif) receptor 4 (Cxcr4), transcript variant 2, mRNA. [Source:RefSeq mRNA;Acc:NM_001356509]	0.67436	0.53787	0.64233	0.38783	0.41835	0.55147
ENSMUST00000114977	1.22881	0.0207814	0.318161	up	18:+:69593426-69684528	MERGE.19371	18:+:69343356-69689079	18:+:69593426-69684528	ENSMUSG00000053477	21413	Q60722	Tcf4	transcription factor 4 [Source:MGI Symbol;Acc:MGI:98506]	0.63144	0.38765	0.64106	0.331	0.24597	0.45186
ENSMUST00000133353	2.46849	0.0207733	0.318142	up	8:-:109591343-109606232	MERGE.39470	8:-:109591343-109608673	8:-:109591343-109606232	ENSMUSG00000031730	56749	O35435	Dhodh	Dihydroorotate dehydrogenase (quinone), mitochondrial [Source:UniProtKB/Swiss-Prot;Acc:O35435]	1.21025	3.49896	0.60909	0.25802	0.21819	0.56744
ENSMUST00000124573	2.62356	0.0206984	0.317891	up	7:-:17007153-17015470	MERGE.34965	7:-:17004640-17027924	7:-:17007153-17015470	ENSMUSG00000003099	19060	Q60676	Ppp5c	Serine/threonine-protein phosphatase 5 [Source:UniProtKB/Swiss-Prot;Acc:Q60676]	10.5621	2.78381	1.7166	0.60486	0.55436	1.60103
ENSMUST00000217093	5.45168	0.0206357	0.31772	up	9:-:59736470-59750638	MERGE.41392	9:-:59734259-59750710	9:-:59736470-59750638	ENSMUSG00000051705	71599	Q9D2Z4	Senp8	Sentrin-specific protease 8 [Source:UniProtKB/Swiss-Prot;Acc:Q9D2Z4]	0.82953	0.60263	1.41192	0.00679	0	0.97426
ENSMUST00000040729	1.4032	0.0205774	0.31726	up	17:+:25133391-25162104	MERGE.16927	17:+:25133391-25162104	17:+:25133391-25162104	ENSMUSG00000036636	26373	Q6RUT9	Clcn7	H(+)/Cl(-) exchange transporter 7 [Source:UniProtKB/Swiss-Prot;Acc:O70496]	4.67101	10.229	10.7097	4.21567	2.64011	2.42432
ENSMUST00000032775	1.44141	0.0205524	0.317222	up	7:-:67594399-67645207	MERGE.35886	7:-:67513410-67645268	7:-:67594399-67645207	ENSMUSG00000030556	67867	Q3TX51	Lrrc28	Leucine-rich repeat-containing protein 28 [Source:UniProtKB/Swiss-Prot;Acc:Q3TX51]	0.45157	0.69519	0.61664	0.27341	0.22857	0.51286
ENSMUST00000211898	1.35668	0.0204951	0.317101	up	8:+:70131333-70133748	MERGE.38614	8:+:70131333-70133749	8:+:70131333-70133748	ENSMUSG00000071078	75692	Q3TV70	Nr2c2ap	Nuclear receptor 2C2-associated protein [Source:UniProtKB/Swiss-Prot;Acc:Q3TV70]	1.32988	2.43067	1.22011	1.08928	0.59541	1.05109
ENSMUST00000150942	1.0914	0.0204653	0.316919	up	7:+:126862464-126863725	MERGE.36879	7:+:126847416-126865377	7:+:126862464-126863725	ENSMUSG00000042606	233876	Q8BLH7	Hirip3	HIRA-interacting protein 3 [Source:UniProtKB/Swiss-Prot;Acc:Q8BLH7]	2.61737	1.29238	1.68446	1.19294	1.15511	1.29967
ENSMUST00000174325	1.20225	0.0204646	0.316919	up	17:+:35265477-35266319	MERGE.17416	17:+:35262730-35557903	17:+:35265477-35266319	ENSMUSG00000073411	14964	Q792Z7	H2-D1	H-2 class I histocompatibility antigen, D-B alpha chain [Source:UniProtKB/Swiss-Prot;Acc:P01899]	7.06456	7.39207	7.37517	4.16309	5.60717	2.15931
ENSMUST00000124580	1.41579	0.020449	0.316919	up	X:-:74022187-74023173	MERGE.43304	X:-:74013914-74023936	X:-:74022187-74023173	ENSMUSG00000031392	16179	Q62406	Irak1	Interleukin-1 receptor-associated kinase 1 [Source:UniProtKB/Swiss-Prot;Acc:Q62406]	0.59	0.64808	1.01352	0.39783	0.52791	0.39089
ENSMUST00000087342	1.051	0.0204394	0.316919	up	17:-:33823036-33824562	MERGE.17271	17:-:33819027-33838307	17:-:33823036-33824562	ENSMUSG00000067288	54127	Q059I1	Rps28	ribosomal protein S28 [Source:MGI Symbol;Acc:MGI:1859516]	97.5248	71.0245	136.599	62.0418	30.8855	53.0014
ENSMUST00000109726	1.38566	0.0203947	0.316621	up	12:+:113098278-113137206	MERGE.9686	12:+:113098278-113137206	12:+:113098278-113137206	ENSMUSG00000021144	116870	Q2KHS8	Mta1	Mus musculus metastasis associated 1 (Mta1), transcript variant 2, mRNA. [Source:RefSeq mRNA;Acc:NM_001346696]	14.9884	26.5365	14.9215	8.97974	3.56926	9.68508
ENSMUST00000098478	6.96552	0.020348	0.316504	up	7:+:44857342-44862649	MERGE.35585	7:+:44857139-44869643	7:+:44857342-44862649	ENSMUSG00000002963	59047	G5E8N7	Pnkp	polynucleotide kinase 3'- phosphatase [Source:MGI Symbol;Acc:MGI:1891698]	4.79908	1.56253	6.18513	2.67337	0	0
ENSMUST00000106369	1.1289	0.0203475	0.316504	up	7:+:126695973-126696697	MERGE.36857	7:+:126695401-126704831	7:+:126695973-126696697	ENSMUSG00000047721	66162	Q8BGS2	Bola2	BolA-like protein 2 [Source:UniProtKB/Swiss-Prot;Acc:Q8BGS2]	2.49989	3.72367	3.26279	2.21595	2.76408	1.30307
ENSMUST00000030813	1.31065	0.0203087	0.31617	up	4:-:149128198-149137629	MERGE.29317	4:-:149127121-149137629	4:-:149128198-149137629	ENSMUSG00000073705	69928	Q9D084	Cenps	Centromere protein S [Source:UniProtKB/Swiss-Prot;Acc:Q9D084]	1.55148	1.10036	1.42193	0.49842	1.14516	0.89677
ENSMUST00000003870	1.03534	0.0203013	0.316128	up	19:+:53310506-53375810	MERGE.20797	19:+:53310506-53375810	19:+:53310506-53375810	ENSMUSG00000025025	17859	Q3USD3	Mxi1	MAX interactor 1, dimerization protein	6.31116	5.94044	3.30493	3.23439	1.87462	2.41118
ENSMUST00000154999	1.37721	0.0202368	0.315593	up	4:-:86648386-86658683	MERGE.27808	4:-:86648386-86670060	4:-:86648386-86658683	ENSMUSG00000028494	101055843,11520	Q3U711	Plin2	Perilipin-2 [Source:UniProtKB/Swiss-Prot;Acc:P43883]	1.3034	1.56234	1.02731	0.55686	0.74913	1.04454
ENSMUST00000068388	2.45104	0.0202328	0.315593	up	8:-:107069928-107096514	MERGE.39458	8:-:107069400-107096547	8:-:107069928-107096514	ENSMUSG00000031921	21750	E9QM06	Terf2	Telomeric repeat-binding factor 2 [Source:UniProtKB/Swiss-Prot;Acc:O35144]	0.67329	0.25621	1.1956	0.26532	0.07886	0.18801
ENSMUST00000144614	1.95512	0.0201977	0.31549	up	15:-:75896274-75909556	MERGE.14092	15:-:75890956-75909556	15:-:75896274-75909556	ENSMUSG00000055762	66656	P57776	Eef1d	eukaryotic translation elongation factor 1 delta [Source:HGNC Symbol;Acc:HGNC:3211]	5.0808	5.28823	2.17614	1.08787	3.21524	0.74204
ENSMUST00000153566	1.90061	0.0201803	0.315359	up	7:+:98703328-98715113	MERGE.36292	7:+:98703103-98718062	7:+:98703328-98715113	ENSMUSG00000030753	72981	Q9CUX1	Thap12	THAP domain containing 12 [Source:MGI Symbol;Acc:MGI:1920231]	2.30239	0.68793	1.33222	0.39062	0.62201	0.62804
ENSMUST00000170819	1.29145	0.0201324	0.315051	up	19:-:59906916-59943000	MERGE.20927	19:-:59902884-59943654	19:-:59906916-59943000	ENSMUSG00000040022	74998	G3XA57	Rab11fip2	RAB11 family interacting protein 2 (class I) [Source:MGI Symbol;Acc:MGI:1922248]	0.53314	1.01748	0.94326	0.4035	0.53972	0.5367
ENSMUST00000174344	2.02814	0.020115	0.315051	up	12:-:78973255-78980778	MERGE.8915	12:-:78961795-79007627	12:-:78973255-78980778	ENSMUSG00000046157	268567	Q8BFQ2	Tmem229b	Transmembrane protein 229B [Source:UniProtKB/Swiss-Prot;Acc:Q8BFQ2]	0.51523	0.8948	0.50106	0.22582	0.32362	0.18153
ENSMUST00000052167	1.59221	0.0200999	0.314979	up	17:+:35122952-35124806	MERGE.17386	17:+:35121455-35124814	17:+:35122952-35124806	ENSMUSG00000092417	81845	Q61858	Gpank1	G patch domain and ankyrin repeats 1 [Source:MGI Symbol;Acc:MGI:2148975]	1.63619	1.80572	2.01628	1.87453	0.6317	0.45792
ENSMUST00000160009	1.40618	0.0200532	0.314812	up	15:+:61987422-61990253	ENSMUSG00000022346	15:+:61985391-61990374	15:+:61987422-61990253	ENSMUSG00000022346	17869	P01108	Myc	myelocytomatosis oncogene [Source:MGI Symbol;Acc:MGI:97250]	0.75605	0.31347	0.7176	0.36463	0.30661	0.29999
ENSMUST00000169492	2.1728	0.0200515	0.314812	up	9:+:75037614-75060313	MERGE.41780	9:+:75037614-75060313	9:+:75037614-75060313	ENSMUSG00000007656	59046	P56212	Arpp19	Mus musculus cAMP-regulated phosphoprotein 19 (Arpp19), transcript variant 6, mRNA. [Source:RefSeq mRNA;Acc:NM_001357881]	0.7417	0.61113	2.05281	0.47864	0.42872	0.1149
ENSMUST00000172846	1.46702	0.0199191	0.314192	up	17:+:35823593-35825744	MERGE.17454	17:+:35823230-35832791	17:+:35823593-35825744	ENSMUSG00000059714	14251	O08917	Flot1	Flotillin-1 [Source:UniProtKB/Swiss-Prot;Acc:O08917]	0.73924	0.5706	0.4236	0.32259	0.45339	0.23678
ENSMUST00000094441	2.51132	0.0199109	0.314192	up	5:+:114707760-114722327	MERGE.31298	5:+:114707760-114722327	5:+:114707760-114722327	ENSMUSG00000002486	77832	Q3TVW5	Tchp	Trichoplein keratin filament-binding protein [Source:UniProtKB/Swiss-Prot;Acc:Q3TVW5]	0.81968	1.04683	0.96009	0.05877	0.6332	0.30865
ENSMUST00000212062	1.83838	0.0198804	0.31414	up	8:+:94214606-94292816	MERGE.39192	8:+:94214564-94317227	8:+:94214606-94292816	ENSMUSG00000032939	71805	Q8BJ71	Nup93	Mus musculus nucleoporin 93 (Nup93), transcript variant 4, mRNA. [Source:RefSeq mRNA;Acc:NM_001357268]	2.8902	1.64455	1.4681	0.57227	0.48273	1.63919
ENSMUST00000123489	1.67587	0.0198762	0.31414	up	11:-:75177801-75178787	MERGE.6353	11:-:75175942-75191241	11:-:75177801-75178787	ENSMUSG00000038268	246257	Q9D7E3	Ovca2	Esterase OVCA2 [Source:UniProtKB/Swiss-Prot;Acc:Q9D7E3]	0.79877	2.27002	1.15083	0.50013	0.70951	0.62542
ENSMUST00000022550	2.01161	0.019848	0.313882	up	14:-:65052060-65098106	MERGE.12850	14:-:65052060-65149855	14:-:65052060-65098106	ENSMUSG00000021978	54616	Q6P1H4	Extl3	exostoses (multiple)-like 3	2.39855	6.91296	8.08345	2.0515	0.76013	1.37307
ENSMUST00000136207	1.85155	0.0198296	0.313699	up	2:-:23136684-23155897	MERGE.21477	2:-:23115606-23156024	2:-:23136684-23155897	ENSMUSG00000026779	67121	Q8C0P0	Mastl	microtubule associated serine/threonine kinase-like [Source:MGI Symbol;Acc:MGI:1914371]	1.21621	1.46898	0.9248	0.20683	0.85928	0.64366
ENSMUST00000151379	3.67936	0.0198179	0.313627	up	6:+:88905955-88907760	MERGE.33777	6:+:88902251-88912238	6:+:88905955-88907760	ENSMUSG00000002871	24100	Q99MU1	Tpra1	Transmembrane protein adipocyte-associated 1 [Source:UniProtKB/Swiss-Prot;Acc:Q99MU1]	0.6011	0.13256	1.1444	0.17922	0.03995	0
ENSMUST00000110952	7.84924	0.0197858	0.313626	up	14:+:73143593-73182682	MERGE.13018	14:+:73123037-73207843	14:+:73143593-73182682	ENSMUSG00000022106	105670	G1EE51	Rcbtb2	regulator of chromosome condensation (RCC1) and BTB (POZ) domain containing protein 2 [Source:MGI Symbol;Acc:MGI:1917200]	3.14913	10.5688	9.25033	4.30669	0	0
ENSMUST00000174279	1.90201	0.0197137	0.313361	up	17:-:34893353-34898265	MERGE.17368	17:-:34839228-34898265	17:-:34893353-34898265	ENSMUSG00000024371	12263	P21180	C2	Complement C2 Complement C2b fragment Complement C2a fragment [Source:UniProtKB/Swiss-Prot;Acc:P21180]	0.57301	0.4683	1.0016	0.33767	0.16467	0.33649
ENSMUST00000031002	1.16882	0.0197018	0.313361	up	5:-:36806921-36830653	MERGE.30211	5:-:36806921-36830653	5:-:36806921-36830653	ENSMUSG00000029119	17160	O54782	Man2b2	Epididymis-specific alpha-mannosidase [Source:UniProtKB/Swiss-Prot;Acc:O54782]	13.8198	10.944	14.2134	9.65651	5.61995	3.36764
ENSMUST00000119981	1.34507	0.0196501	0.313191	up	16:-:56007245-56024628	MERGE.15982	16:-:56007245-56029739	16:-:56007245-56024628	ENSMUSG00000071533	76302	Q6P8I4	Pcnp	Mus musculus PEST proteolytic signal containing nuclear protein (Pcnp), transcript variant 3, mRNA. [Source:RefSeq mRNA;Acc:NM_001356450]	0.72052	1.21657	0.811	0.68923	0.69841	0.34084
ENSMUST00000192916	1.68567	0.0195471	0.312683	up	9:-:108085414-108086028	MERGE.42360	9:-:108085413-108094606	9:-:108085414-108086028	ENSMUSG00000032590	235606	Q8R146	Apeh	Acylamino-acid-releasing enzyme [Source:UniProtKB/Swiss-Prot;Acc:Q8R146]	0.66098	1.33435	0.98894	0.38202	0.40216	0.61706
ENSMUST00000114551	1.64578	0.0195188	0.312683	up	X:-:72913532-72918411	MERGE.43279	X:-:72913532-72918411	X:-:72913532-72918411	ENSMUSG00000031347	26370	Q9R1K9	Cetn2	Centrin-2 [Source:UniProtKB/Swiss-Prot;Acc:Q9R1K9]	19.7647	7.2653	16.6144	3.69629	3.11209	7.9874
ENSMUST00000159907	1.09523	0.0195077	0.312683	up	5:+:67307184-67318915	MERGE.30544	5:+:67306955-67358443	5:+:67307184-67318915	ENSMUSG00000029221	109108	Q5IRJ6	Slc30a9	solute carrier family 30 (zinc transporter), member 9 [Source:MGI Symbol;Acc:MGI:1923690]	2.16583	1.79894	2.95084	1.73931	1.51156	1.68657
ENSMUST00000129091	1.63593	0.0194501	0.312546	up	17:-:29698321-29717009	MERGE.17152	17:-:29660612-29717012	17:-:29698321-29717009	ENSMUSG00000024018	68597	Q9D162	Ccdc167	Coiled-coil domain-containing protein 167 [Source:UniProtKB/Swiss-Prot;Acc:Q9D162]	0.8353	1.05041	0.75144	0.2052	0.75311	0.40368
ENSMUST00000143115	1.24975	0.0194406	0.31248	up	2:-:155635596-155637782	MERGE.23920	2:-:155634271-155692384	2:-:155635596-155637782	ENSMUSG00000038324	56407	Q9JLV2	Trpc4ap	transient receptor potential cation channel, subfamily C, member 4 associated protein [Source:MGI Symbol;Acc:MGI:1930751]	0.77468	1.19591	0.75571	0.52547	0.72088	0.5181
ENSMUST00000021991	2.36752	0.0194329	0.312438	up	13:-:66912118-66933088	MERGE.10898	13:-:66906968-66933088	13:-:66912118-66933088	ENSMUSG00000021519	66410	Q8R3J4	Mterf3	Transcription termination factor 3, mitochondrial [Source:UniProtKB/Swiss-Prot;Acc:Q8R3J4]	5.80369	3.55741	3.84707	3.53458	0.44249	0.61575
ENSMUST00000220202	1.57106	0.0193776	0.312153	up	10:-:81050739-81060181	MERGE.4033	10:-:81044075-81060181	10:-:81050739-81060181	ENSMUSG00000004937	52551	Q8BJU0	Sgta	small glutamine-rich tetratricopeptide repeat (TPR)-containing, alpha	0.61795	1.20328	0.78914	0.38691	0.62731	0.36288
ENSMUST00000201838	3.14929	0.0193719	0.312148	up	5:+:31054811-31067763	MERGE.30024	5:+:31054780-31078479	5:+:31054811-31067763	ENSMUSG00000013629	69719	B2RQC6	Cad	CAD protein Glutamine-dependent carbamoyl-phosphate synthase Aspartate carbamoyltransferase Dihydroorotase [Source:UniProtKB/Swiss-Prot;Acc:B2RQC6]	30.9098	33.2448	28.2614	1.64725	1.0418	24.7289
ENSMUST00000040177	2.89798	0.0193623	0.312148	up	17:+:36958592-36965622	MERGE.17494	17:+:36958592-36965625	17:+:36958592-36965622	ENSMUSG00000036214	76416	Q8R0E5	Znrd1as	zinc ribbon domain containing 1, antisense [Source:MGI Symbol;Acc:MGI:1923666]	1.24715	1.82902	1.36759	1.74683	0.11605	0.09765
ENSMUST00000163586	6.61261	0.0193439	0.312135	up	9:-:59734453-59750638	MERGE.41392	9:-:59734259-59750710	9:-:59734453-59750638	ENSMUSG00000051705	71599	Q9D2Z4	Senp8	Sentrin-specific protease 8 [Source:UniProtKB/Swiss-Prot;Acc:Q9D2Z4]	1.7452	2.53818	2.66086	0.00949	2.89781	0
ENSMUST00000141226	2.74942	0.0193131	0.311895	up	1:-:46817602-46835899	MERGE.525	1:-:46807544-46892852	1:-:46817602-46835899	ENSMUSG00000025986	227059	Q6P5F6	Slc39a10	Zinc transporter ZIP10 [Source:UniProtKB/Swiss-Prot;Acc:Q6P5F6]	2.57341	0.37409	2.07015	0.4522	0.28651	0.14286
ENSMUST00000044521	6.78468	0.0192192	0.311032	up	4:+:133012204-133077645	MERGE.28771	4:+:133011260-133078110	4:+:133012204-133077645	ENSMUSG00000037692	230793	Q6PAL7	Ahdc1	AT-hook DNA-binding motif-containing protein 1 [Source:UniProtKB/Swiss-Prot;Acc:Q6PAL7]	1.02644	0.15732	0.79315	0	0.20821	0
ENSMUST00000147807	3.00524	0.0192157	0.311032	up	1:+:86064387-86070776	MERGE.1152	1:+:86064387-86278284	1:+:86064387-86070776	ENSMUSG00000026229	70247	Q3TXS7	Psmd1	proteasome (prosome, macropain) 26S subunit, non-ATPase, 1 [Source:MGI Symbol;Acc:MGI:1917497]	1.82388	0.39169	0.61985	0.14735	0.14372	0.15547
ENSMUST00000071792	4.55163	0.0191649	0.310712	up	15:+:76948506-76950729	MERGE.14192	15:+:76948506-76950979	15:+:76948506-76950729	ENSMUSG00000063236	117171	Q3U6N9	1110038F14Rik	RIKEN cDNA 1110038F14 gene	9.79447	9.64859	5.2404	1.8403	0.01207	1.5737
ENSMUST00000111150	4.76315	0.0191219	0.310579	up	5:-:135960822-135962271	MERGE.31917	5:-:135960211-135974531	5:-:135960822-135962271	ENSMUSG00000029699	109267	A1L0T3	Ssc4d	scavenger receptor cysteine rich family, 4 domains [Source:MGI Symbol;Acc:MGI:1924709]	0.53038	2.11515	0.33962	0	0	0.32299
ENSMUST00000140204	1.55186	0.0190984	0.310343	up	X:+:38600578-38611833	MERGE.43115	X:+:38600578-38613426	X:+:38600578-38611833	ENSMUSG00000000355	68995	Q9DB27	Mcts1	Malignant T-cell-amplified sequence 1 [Source:UniProtKB/Swiss-Prot;Acc:Q9DB27]	1.20579	0.7918	1.57519	1.03668	0.42705	0.50728
ENSMUST00000133664	1.61565	0.0190116	0.309992	up	2:+:11779885-11789768	MERGE.21351	2:+:11777876-11790329	2:+:11779885-11789768	ENSMUSG00000047909	320816	A2AS55	Ankrd16	Ankyrin repeat domain-containing protein 16 [Source:UniProtKB/Swiss-Prot;Acc:A2AS55]	0.57475	0.73477	0.43992	0.28489	0.46798	0.19688
ENSMUST00000026559	6.6505	0.0190006	0.30996	up	7:-:140863670-140882309	MERGE.37277	7:-:140863666-140882309	7:-:140863670-140882309	ENSMUSG00000025486	64384	Q8R104	Sirt3	sirtuin 3 [Source:MGI Symbol;Acc:MGI:1927665]	3.52388	0.54304	2.96753	0	0.72359	0
ENSMUST00000021467	1.1019	0.0189776	0.30996	up	12:-:69965012-69987002	MERGE.8751	12:-:69965012-69987002	12:-:69965012-69987002	ENSMUSG00000021067	64010	Q8VEB2	Sav1	salvador family WW domain containing 1	16.5933	19.7288	14.622	11.1476	4.32809	9.4441
ENSMUST00000042780	1.98622	0.0189721	0.30996	up	11:-:106502147-106612930	MERGE.7559	11:-:106502147-106613423	11:-:106502147-106612930	ENSMUSG00000040548	21763	Q6ZPJ0	Tex2	Testis-expressed protein 2 [Source:UniProtKB/Swiss-Prot;Acc:Q6ZPJ0]	2.75756	2.62146	3.82684	0.48971	2.237	0.5387
ENSMUST00000221122	1.10582	0.0188603	0.309286	up	13:-:74037705-74051496	ENSMUSG00000021572	13:-:74036500-74062299	13:-:74037705-74051496	ENSMUSG00000021572	74470	Q9D3R3	Cep72	centrosomal protein 72	0.4957	0.49637	0.70936	0.44459	0.47686	0.32256
ENSMUST00000182009	1.77142	0.01884	0.309202	up	7:-:29321334-29354219	MERGE.35351	7:-:29320372-29518948	7:-:29321334-29354219	ENSMUSG00000030583	74206	G3X9J0	Sipa1l3	signal-induced proliferation-associated 1 like 3 [Source:MGI Symbol;Acc:MGI:1921456]	0.63386	0.38461	0.58604	0.53483	0.22237	0.09953
ENSMUST00000196505	1.92887	0.0188228	0.309165	up	12:+:113156430-113156926	MERGE.9685	12:+:113156421-113166048	12:+:113156430-113156926	ENSMUSG00000037466	104732	Q3UK37	Tedc1	tubulin epsilon and delta complex 1 [Source:MGI Symbol;Acc:MGI:2144738]	0.64076	0.71538	0.42038	0.2006	0.31943	0.21501
ENSMUST00000106317	2.04207	0.0187614	0.308732	up	4:-:119311314-119320499	MERGE.28327	4:-:119300005-119320546	4:-:119311314-119320499	ENSMUSG00000060288	66101	Q9D868	Ppih	Peptidyl-prolyl cis-trans isomerase H [Source:UniProtKB/Swiss-Prot;Acc:Q9D868]	0.80898	0.37466	0.52449	0.25786	0.10265	0.29367
ENSMUST00000134922	1.9777	0.0187469	0.308618	up	2:+:153194341-153203902	MERGE.23830	2:+:153161303-153210466	2:+:153194341-153203902	ENSMUSG00000068040	99237	Q8BH24	Tm9sf4	Transmembrane 9 superfamily member 4 [Source:UniProtKB/Swiss-Prot;Acc:Q8BH24]	0.72887	2.53169	1.32724	0.55778	0.41449	0.55484
ENSMUST00000134188	1.14342	0.0187418	0.308612	up	16:-:22059074-22089118	MERGE.15468	16:-:22059009-22163299	16:-:22059074-22089118	ENSMUSG00000033581	319765	Q5SF07	Igf2bp2	Insulin-like growth factor 2 mRNA-binding protein 2 [Source:UniProtKB/Swiss-Prot;Acc:Q5SF07]	22.4321	15.1365	34.9365	8.01795	11.9151	10.4631
ENSMUST00000226072	1.22298	0.0187356	0.308609	up	14:+:20703058-20704425	MERGE.11954	14:+:20703006-20704425	14:+:20703058-20704425	ENSMUSG00000063787	66121	Q9CQA6	Chchd1	coiled-coil-helix-coiled-coil-helix domain containing 1	0.87357	1.08366	1.34849	0.64463	0.87096	0.69619
ENSMUST00000196537	1.48556	0.0187111	0.308482	up	13:-:19357679-19359125	MERGE.9946	13:-:19357676-19395795	13:-:19357679-19359125	ENSMUSG00000003062	76205	Q9DCI3	Stard3nl	Mus musculus STARD3 N-terminal like (Stard3nl), transcript variant 2, mRNA. [Source:RefSeq mRNA;Acc:NM_001347485]	1.59556	2.54447	2.66749	0.81052	2.05904	0.99
ENSMUST00000230710	5.25823	0.0186337	0.308113	up	15:-:102339764-102350265	MERGE.14967	15:-:102338252-102350771	15:-:102339764-102350265	ENSMUSG00000036678	223921	P58742	Aaas	achalasia, adrenocortical insufficiency, alacrimia	1.06242	0.42454	1.22928	0	0	0.77295
ENSMUST00000134480	2.15603	0.0185933	0.307817	up	2:-:50280350-50296687	MERGE.22154	2:-:50279881-50296801	2:-:50280350-50296687	ENSMUSG00000026766	109129	Q99LS1	Mmadhc	Methylmalonic aciduria and homocystinuria type D homolog, mitochondrial [Source:UniProtKB/Swiss-Prot;Acc:Q99LS1]	0.80845	0.32501	0.95851	0.19685	0.37615	0.15825
ENSMUST00000076454	1.06779	0.0185862	0.307817	up	13:-:58176163-58215619	MERGE.10631	13:-:58176156-58215653	13:-:58176163-58215619	ENSMUSG00000005312	56085	Q3TN93	Ubqln1	ubiquilin 1	33.6249	20.2424	14.104	10.0796	8.41852	11.4816
ENSMUST00000128784	1.99253	0.0185752	0.307795	up	11:+:116843561-116846133	MERGE.7795	11:+:116837438-116875635	11:+:116843561-116846133	ENSMUSG00000090266	74319	A2AA28	Mettl23	Methyltransferase-like protein 23 [Source:UniProtKB/Swiss-Prot;Acc:A2AA28]	0.83229	0.37474	0.69949	0.46321	0.17211	0.16292
ENSMUST00000228625	1.39853	0.0185281	0.307398	up	15:-:51787969-51836257	MERGE.13846	15:-:51786558-51865523	15:-:51787969-51836257	ENSMUSG00000022312	68135	Q5M9L0	Eif3h	eukaryotic translation initiation factor 3, subunit H	1.06944	1.11011	1.05597	0.4387	0.77211	0.80125
ENSMUST00000120912	5.59428	0.0184996	0.307174	up	5:+:76951348-76967509	MERGE.30704	5:+:76913546-76967509	5:+:76951348-76967509	ENSMUSG00000029247	67054	Q9DCL9	Paics	Mus musculus phosphoribosylaminoimidazole carboxylase, phosphoribosylaminoribosylaminoimidazole, succinocarboxamide synthetase (Paics), transcript variant 5, mRNA. [Source:RefSeq mRNA;Acc:NM_001356974]	1.51492	8.9079	3.72264	1.69964	0.02147	0.01806
ENSMUST00000155260	1.50313	0.0184706	0.306982	up	8:-:116888685-116894524	MERGE.39863	8:-:116888685-116921455	8:-:116888685-116894524	ENSMUSG00000014633	66531	Q8K199	Cmc2	COX assembly mitochondrial [Source:UniProtKB/Swiss-Prot;Acc:Q8K199]	0.70476	1.05559	1.10604	0.91055	0.28887	0.41386
ENSMUST00000105361	2.69445	0.0184621	0.306882	up	10:+:80265016-80287893	MERGE.3958	10:+:80261486-80288408	10:+:80265016-80287893	ENSMUSG00000069565	70248	Q9JII5	Dazap1	DAZ-associated protein 1 [Source:UniProtKB/Swiss-Prot;Acc:Q9JII5]	3.3555	2.92056	5.2993	2.04219	0.16377	0.96456
ENSMUST00000156026	2.33949	0.0184343	0.306781	up	16:+:38349292-38352745	MERGE.15786	16:+:38346991-38378216	16:+:38349292-38352745	ENSMUSG00000046516	12856	Q54AC6	Cox17	Cytochrome c oxidase copper chaperone [Source:UniProtKB/Swiss-Prot;Acc:P56394]	0.46564	0.63714	0.50315	0.15903	0.11817	0.2983
ENSMUST00000154383	6.58902	0.0183449	0.306077	up	19:-:10550550-10555751	MERGE.20046	19:-:10533865-10556238	19:-:10550550-10555751	ENSMUSG00000024667	68642	Q9CQC4	Tmem216	Transmembrane protein 216 [Source:UniProtKB/Swiss-Prot;Acc:Q9CQC4]	5.32038	6.22754	6.05381	0	0	6.14578
ENSMUST00000127625	1.07901	0.018287	0.30574	up	1:+:75192192-75195534	MERGE.985	1:+:75192151-75202981	1:+:75192192-75195534	ENSMUSG00000026199	52231	Q80UU1	Ankzf1	ankyrin repeat and zinc finger domain-containing protein 1 isoform 2 [Source:RefSeq peptide;Acc:NP_001254549]	4.56226	3.14609	3.43669	1.94302	1.70247	2.87403
ENSMUST00000171494	1.83042	0.0182856	0.30574	up	10:-:128408719-128411492	MERGE.4783	10:-:128401395-128411492	10:-:128408719-128411492	ENSMUSG00000025374	69917	Q8R2Y9	Nabp2	SOSS complex subunit B1 [Source:UniProtKB/Swiss-Prot;Acc:Q8R2Y9]	0.7483	0.34087	0.60976	0.21506	0.39383	0.17289
ENSMUST00000155062	1.1519	0.0182425	0.305404	up	11:-:99219220-99220831	MERGE.7186	11:-:99209047-99231017	11:-:99219220-99220831	ENSMUSG00000037935	57376	O54941	Smarce1	SWI/SNF related, matrix associated, actin dependent regulator of chromatin, subfamily e, member 1 [Source:MGI Symbol;Acc:MGI:1927347]	1.98699	1.56264	2.49141	1.29105	1.22976	1.60713
ENSMUST00000201754	7.33148	0.0181399	0.304714	up	16:+:93832263-93860544	MERGE.16258	16:+:93832121-93876072	16:+:93832263-93860544	ENSMUSG00000039456	338467	F7BJB9	Morc3	MORC family CW-type zinc finger protein 3 [Source:UniProtKB/Swiss-Prot;Acc:F7BJB9]	5.74468	2.831	11.1765	0	3.97535	0
ENSMUST00000021120	1.27805	0.018114	0.304713	up	11:-:116105752-116110246	MERGE.7740	11:-:116105752-116131128	11:-:116105752-116110246	ENSMUSG00000020773	217333	Q497Z1	Trim47	tripartite motif-containing 47 [Source:MGI Symbol;Acc:MGI:1917374]	0.43364	0.76258	0.40669	0.34323	0.26838	0.34113
ENSMUST00000027495	6.85619	0.0181058	0.304617	up	1:+:93478964-93510260	MERGE.1417	1:+:93405941-93510260	1:+:93478964-93510260	ENSMUSG00000026276	18000	P42208	Sept2	septin 2 [Source:MGI Symbol;Acc:MGI:97298]	2.16643	1.71548	2.0058	0	0	2.0484
ENSMUST00000047665	4.78674	0.0181026	0.304605	up	10:+:81183263-81193197	MERGE.4048	10:+:81183005-81193197	10:+:81183263-81193197	ENSMUSG00000034974	13144	Q05A21	Dapk3	death-associated protein kinase 3	0.82848	0.47961	0.529	0.02021	0	0.58128
ENSMUST00000154576	1.36749	0.018075	0.304473	up	1:+:153906043-153907116	MERGE.2017	1:+:153899926-153909723	1:+:153906043-153907116	ENSMUSG00000026473	14645	P15105	Glul	Glutamine synthetase [Source:UniProtKB/Swiss-Prot;Acc:P15105]	1.65575	2.16378	1.06286	1.21119	0.9153	0.73164
ENSMUST00000162118	1.87859	0.0180733	0.304473	up	1:-:180810233-180813603	MERGE.2537	1:-:180799649-180814661	1:-:180810233-180813603	ENSMUSG00000060743	15078	P84244	H3f3a	Histone H3.3 [Source:UniProtKB/Swiss-Prot;Acc:P84244]	3.57215	5.43142	3.11585	2.31744	2.88352	0.58128
ENSMUST00000138334	4.55868	0.0180289	0.303966	up	4:+:132535640-132553139	MERGE.28724	4:+:132535550-132553742	4:+:132535640-132553139	ENSMUSG00000054405	68598	A2ALF2	Dnajc8	DnaJ homolog subfamily C member 8 [Source:UniProtKB/Swiss-Prot;Acc:Q6NZB0]	0.39714	1.03882	0.47681	0	0	0.4837
ENSMUST00000105707	1.61656	0.0179652	0.303452	up	4:+:148140743-148145696	MERGE.29293	4:+:148130384-148145699	4:+:148140743-148145696	ENSMUSG00000029003	71890	Q9D752	Mad2l2	Mitotic spindle assembly checkpoint protein MAD2B [Source:UniProtKB/Swiss-Prot;Acc:Q9D752]	1.30164	0.88002	0.69812	0.80903	0.25197	0.46866
ENSMUST00000108105	1.15978	0.0179432	0.303206	up	3:-:37714198-37724329	MERGE.25117	3:-:37714190-37724490	3:-:37714198-37724329	ENSMUSG00000058174	381438	Q8BGG2	Gm5148	predicted gene 5148	1.00573	1.0993	0.72197	0.59008	0.53993	0.74341
ENSMUST00000154516	1.04663	0.0178914	0.302788	up	7:-:100503081-100514796	MERGE.36364	7:-:100501716-100514960	7:-:100503081-100514796	ENSMUSG00000030708	69387	Q80Y75	Dnajb13	DnaJ homolog subfamily B member 13 [Source:UniProtKB/Swiss-Prot;Acc:Q80Y75]	1.75347	1.41882	1.60407	1.5595	0.8483	1.0765
ENSMUST00000124303	3.83178	0.0178486	0.302757	up	14:-:32082758-32085729	MERGE.12235	14:-:32080566-32085729	14:-:32082758-32085729	ENSMUSG00000021905	105638	Q8K0W9	Dph3	DPH3 homolog [Source:UniProtKB/Swiss-Prot;Acc:Q8K0W9]	1.05879	1.07103	1.27657	0.01396	0.74672	0.20943
ENSMUST00000129021	7.57121	0.0178103	0.302757	up	4:-:40686242-40703187	ENSMUSG00000028411	4:-:40682382-40703194	4:-:40686242-40703187	ENSMUSG00000028411	66408	Q7TQC5	Aptx	Aprataxin [Source:UniProtKB/Swiss-Prot;Acc:Q7TQC5]	0.05235	2.40907	2.07159	0	0	0
ENSMUST00000147229	1.05882	0.0178061	0.302757	up	13:-:100487700-100492374	MERGE.11400	13:-:100459802-100492579	13:-:100487700-100492374	ENSMUSG00000021639	23894	Q9JIB4	Gtf2h2	ral transcription factor IIH subunit 2 [Source:UniProtKB/Swiss-Prot;Acc:Q9JIB4]	1.25037	1.62699	1.9275	1.40776	0.92069	0.80836
ENSMUST00000136081	1.40371	0.0177278	0.302381	up	10:+:80055998-80056363	MERGE.3932	10:+:80047166-80056439	10:+:80055998-80056363	ENSMUSG00000075706	625249	Q76LV0	Gpx4	Phospholipid hydroperoxide glutathione peroxidase, mitochondrial [Source:UniProtKB/Swiss-Prot;Acc:O70325]	2.1253	1.82688	1.28745	1.29038	1.0338	0.79421
ENSMUST00000113126	5.49677	0.0176889	0.302159	up	2:+:34432025-34624950	MERGE.21937	2:+:34406771-34624950	2:+:34432025-34624950	ENSMUSG00000038696	227743	Q8BKH7	Mapkap1	Target of rapamycin complex 2 subunit MAPKAP1 [Source:UniProtKB/Swiss-Prot;Acc:Q8BKH7]	8.79835	7.58215	9.69119	0.05612	7.77307	0.02807
ENSMUST00000140997	1.32053	0.0176699	0.302027	up	11:+:58171689-58177284	MERGE.5759	11:+:58171661-58179565	11:+:58171689-58177284	ENSMUSG00000020514	216767	Q8BU88	Mrpl22	39S ribosomal protein L22, mitochondrial [Source:UniProtKB/Swiss-Prot;Acc:Q8BU88]	1.32266	0.81961	1.22792	0.65319	0.9101	0.59074
ENSMUST00000142910	2.08265	0.0176001	0.301692	up	7:+:27250183-27257943	MERGE.35191	7:+:27233023-27282144	7:+:27250183-27257943	ENSMUSG00000003762	76889	E9QLB8	Coq8b	coenzyme Q8B [Source:HGNC Symbol;Acc:HGNC:19041]	1.45379	2.65233	1.81687	0.79992	1.45531	0.21558
ENSMUST00000224829	1.26167	0.0175983	0.301692	up	14:-:20723749-20725586	MERGE.11957	14:-:20723730-20734562	14:-:20723749-20725586	ENSMUSG00000039308	17423	P52850	Ndst2	N-deacetylase/N-sulfotransferase (heparan glucosaminyl) 2	0.75465	1.2924	1.57143	0.76781	0.76807	0.6278
ENSMUST00000013882	7.42161	0.0175086	0.301072	up	6:-:106780201-106800065	MERGE.33970	6:-:106780201-106800077	6:-:106780201-106800065	ENSMUSG00000005362	58799	Q8C7D2	Crbn	Protein cereblon [Source:UniProtKB/Swiss-Prot;Acc:Q8C7D2]	6.75798	6.9377	6.53128	0	0	6.96084
ENSMUST00000108787	1.47163	0.017498	0.301008	up	11:+:59202489-59205888	MERGE.5785	11:+:59202486-59206134	11:+:59202489-59205888	ENSMUSG00000036860	67212	Q9CZ83	Mrpl55	39S ribosomal protein L55, mitochondrial [Source:UniProtKB/Swiss-Prot;Acc:Q9CZ83]	1.79575	2.29723	1.83187	0.59756	1.33216	1.40111
ENSMUST00000217745	1.79881	0.0174393	0.300586	up	10:+:128805554-128819259	MERGE.4827	10:+:128804062-128877709	10:+:128805554-128819259	ENSMUSG00000025354	74330	Q921R4	Dnajc14	DnaJ heat shock protein family (Hsp40) member C14	0.6872	0.8411	0.8675	0.68297	0.14312	0.25622
ENSMUST00000025778	1.1009	0.0174118	0.300322	up	19:-:30098449-30175418	ENSMUSG00000024827	19:-:30098449-30175418	19:-:30098449-30175418	ENSMUSG00000024827	104174	Q91W43	Gldc	glycine decarboxylase	0.60046	0.37263	0.68517	0.35791	0.31514	0.38364
ENSMUST00000134903	1.21613	0.0173733	0.299953	up	11:-:69391925-69395631	MERGE.6099	11:-:69390772-69395631	11:-:69391925-69395631	ENSMUSG00000044795	327951	Q5NCY3	Cyb5d1	cytochrome b5 domain containing 1 [Source:MGI Symbol;Acc:MGI:2685586]	1.30959	1.35523	1.81583	1.48028	0.69559	0.8575
ENSMUST00000025025	1.30716	0.0173715	0.299953	up	17:-:26505590-26508519	MERGE.16979	17:-:26505590-26508519	17:-:26505590-26508519	ENSMUSG00000024190	19252	Q3U8K3	Dusp1	Dual specificity protein phosphatase 1 [Source:UniProtKB/Swiss-Prot;Acc:P28563]	3.60658	2.68589	2.29128	1.09504	1.05616	2.14982
ENSMUST00000021907	1.39841	0.0172707	0.299228	up	13:-:62836877-62858422	MERGE.10715	13:-:62836877-62858422	13:-:62836877-62858422	ENSMUSG00000021456	14120	Q3TKP4	Fbp2	fructose bisphosphatase 2	1.55823	1.1565	1.61181	0.46698	1.05963	0.93069
ENSMUST00000139765	1.9528	0.0170881	0.298548	up	8:-:70220198-70222789	MERGE.38618	8:-:70220172-70243167	8:-:70220198-70222789	ENSMUSG00000002343	76813	Q8BNU0	Armc6	Armadillo repeat-containing protein 6 [Source:UniProtKB/Swiss-Prot;Acc:Q8BNU0]	1.72884	3.02644	3.191	0.39362	1.33936	1.3504
ENSMUST00000119564	3.03495	0.0170817	0.298548	up	4:+:135152496-135176181	MERGE.28880	4:+:135120652-135177990	4:+:135152496-135176181	ENSMUSG00000070691	12399	Q3U1Q3	Runx3	Runt-related transcription factor 3 [Source:UniProtKB/Swiss-Prot;Acc:Q64131]	4.93839	1.00172	0.58825	0.26173	0.25781	0.21693
ENSMUST00000151082	2.22939	0.0170749	0.298548	up	9:-:35206087-35210946	MERGE.40479	9:-:35204206-35211055	9:-:35206087-35210946	ENSMUSG00000039048	235169	Q3TQB2	Foxred1	FAD-dependent oxidoreductase domain-containing protein 1 [Source:UniProtKB/Swiss-Prot;Acc:Q3TQB2]	1.26625	1.49727	1.91169	0.16869	1.17831	0.5801
ENSMUST00000033257	1.13881	0.0169829	0.297882	up	7:-:132827457-132852673	MERGE.37191	7:-:132712082-132852673	7:-:132827457-132852673	ENSMUSG00000030960	72096	Q9D853	Eef1akmt2	EEF1A lysine methyltransferase 2 [Source:UniProtKB/Swiss-Prot;Acc:Q9D853]	3.5349	2.75364	5.79114	2.41727	2.05777	1.96101
ENSMUST00000127656	4.54198	0.0169461	0.297639	up	4:-:94571687-94583498	MERGE.27882	4:-:94567514-94603244	4:-:94571687-94583498	ENSMUSG00000028577	18786	P27612	Plaa	Phospholipase A-2-activating protein [Source:UniProtKB/Swiss-Prot;Acc:P27612]	0.60485	0.39086	0.80557	0	0	0.57821
ENSMUST00000198441	3.39803	0.0169107	0.297639	up	X:-:105878389-105929238	MERGE.43687	X:-:105797615-105929403	X:-:105878389-105929238	ENSMUSG00000031229	22589	Q61687	Atrx	Transcriptional regulator ATRX [Source:UniProtKB/Swiss-Prot;Acc:Q61687]	1.89598	0.35773	0.63738	0.12311	0.09802	0.11546
ENSMUST00000106144	1.20079	0.0168796	0.297639	up	7:-:133692134-133709059	MERGE.37043	7:-:133686243-133710072	7:-:133692134-133709059	ENSMUSG00000030979	22276	P51163	Uros	uroporphyrinogen III synthase [Source:MGI Symbol;Acc:MGI:98917]	0.69888	0.59939	0.86707	0.39977	0.52991	0.53707
ENSMUST00000115529	1.54511	0.0168695	0.297639	up	1:+:4807911-4845352	MERGE.7	1:+:4807788-4897909	1:+:4807911-4845352	ENSMUSG00000025903	18777	P97823	Lypla1	Acyl-protein thioesterase 1 [Source:UniProtKB/Swiss-Prot;Acc:P97823]	1.69664	1.88581	0.97428	0.50991	1.21794	0.66042
ENSMUST00000223188	1.22194	0.0168252	0.297639	up	13:+:43401047-43402062	MERGE.10327	13:+:43398390-43480657	13:+:43401047-43402062	ENSMUSG00000063200	70078	Q9D7Z3	Nol7	nucleolar protein 7	1.48873	1.29275	1.76435	1.21778	0.65357	1.14214
ENSMUST00000223369	1.10474	0.0167984	0.297576	up	12:+:111429254-111431159	MERGE.9588	12:+:111417017-111431678	12:+:111429254-111431159	ENSMUSG00000021280	74190	Q6DIA2	Exoc3l4	exocyst complex component 3-like 4	12.884	12.2736	10.9261	4.78473	9.13822	4.98006
ENSMUST00000176777	1.09361	0.0167907	0.297576	up	8:-:71660341-71671741	MERGE.38702	8:-:71610971-71671763	8:-:71660341-71671741	ENSMUSG00000034799	382018	Q4KUS2	Unc13a	unc-13 homolog A (C. elegans) [Source:MGI Symbol;Acc:MGI:3051532]	1.28943	1.27174	1.61005	0.7894	1.06656	1.0769
ENSMUST00000146197	1.81749	0.0167385	0.297154	up	11:+:76946068-76952529	MERGE.6412	11:+:76924772-76987379	11:+:76946068-76952529	ENSMUSG00000020840	104184	Q8R016	Blmh	Bleomycin hydrolase [Source:UniProtKB/Swiss-Prot;Acc:Q8R016]	0.91131	0.99117	0.61173	0.24207	0.73238	0.2919
ENSMUST00000168266	6.1247	0.0167296	0.297154	up	2:+:85037451-85047106	MERGE.22626	2:+:85037234-85047109	2:+:85037451-85047106	ENSMUSG00000027067	20833	Q08943	Ssrp1	FACT complex subunit SSRP1 [Source:UniProtKB/Swiss-Prot;Acc:Q08943]	45.2247	49.5147	62.1773	0.09959	0.12951	42.1011
ENSMUST00000043419	1.30428	0.0167112	0.297125	up	11:-:69916720-69921386	MERGE.6169	11:-:69916714-69921958	11:-:69916720-69921386	ENSMUSG00000078812	276770	P63242	Eif5a	Eukaryotic translation initiation factor 5A-1 [Source:UniProtKB/Swiss-Prot;Acc:P63242]	39.7677	20.0432	45.6293	9.6565	12.3401	18.8798
ENSMUST00000208454	1.56036	0.0166969	0.297062	up	7:+:120677620-120726681	MERGE.36744	7:+:120677618-120734854	7:+:120677620-120726681	ENSMUSG00000046096	233812	Q8C784	BC030336	Uncharacterized [Source:UniProtKB/Swiss-Prot;Acc:Q8C784]	0.66542	0.62918	1.09053	0.3472	0.69661	0.29958
ENSMUST00000119721	1.18044	0.0166806	0.297062	up	13:-:49237987-49248154	MERGE.10450	13:-:49230690-49248706	13:-:49237987-49248154	ENSMUSG00000021384	66329	Q9D176	Susd3	Sushi domain-containing protein 3 [Source:UniProtKB/Swiss-Prot;Acc:Q9D176]	1.01787	1.50446	1.4587	1.22038	0.81619	0.57653
ENSMUST00000102486	1.14134	0.0166249	0.296762	up	4:+:141420779-141425311	MERGE.29067	4:+:141420779-141425311	4:+:141420779-141425311	ENSMUSG00000006221	29818	P35385	Hspb7	Heat shock protein beta-7 [Source:UniProtKB/Swiss-Prot;Acc:P35385]	2.20445	1.40623	2.31168	1.44754	0.99083	0.74191
ENSMUST00000182052	2.68635	0.0165664	0.296319	up	6:-:125163175-125165603	MERGE.34486	6:-:125161715-125166504	6:-:125163175-125165603	ENSMUSG00000057666	14433	D2KHZ9	Gapdh	Glyceraldehyde-3-phosphate dehydrogenase [Source:UniProtKB/Swiss-Prot;Acc:P16858]	5.37924	2.50454	1.82032	2.42117	0.26721	0.40469
ENSMUST00000017620	1.23658	0.0165517	0.296241	up	11:-:118406289-118419086	MERGE.7852	11:-:118406289-118419086	11:-:118406289-118419086	ENSMUSG00000025575	76025	Q8VCF1	Cant1	Soluble calcium-activated nucleotidase 1 [Source:UniProtKB/Swiss-Prot;Acc:Q8VCF1]	6.89924	3.64951	5.14167	3.16693	1.30609	2.54988
ENSMUST00000074582	2.10137	0.0165326	0.296236	up	3:-:89339648-89349975	MERGE.25849	3:-:89338542-89349996	3:-:89339648-89349975	ENSMUSG00000028041	11490	O88839	Adam15	Disintegrin and metalloproteinase domain-containing protein 15 [Source:UniProtKB/Swiss-Prot;Acc:O88839]	1.66542	3.97581	4.32667	0.77854	1.67265	0.43886
ENSMUST00000210282	3.57048	0.0164884	0.295781	up	7:-:13003898-13009800	MERGE.34888	7:-:13003898-13010034	7:-:13003898-13009800	ENSMUSG00000049600	232879	Q52KG4	Zbtb45	zinc finger and BTB domain containing 45 [Source:MGI Symbol;Acc:MGI:2685003]	1.31048	0.39535	1.1119	0.03756	0.65052	0.03794
ENSMUST00000196865	1.22018	0.0164465	0.295461	up	5:+:110231163-110238180	MERGE.31179	5:+:110231004-110256651	5:+:110231163-110238180	ENSMUSG00000029501	71782	Q6P1H6	Ankle2	Ankyrin repeat and LEM domain-containing protein 2 [Source:UniProtKB/Swiss-Prot;Acc:Q6P1H6]	1.91755	2.90445	3.96668	1.63647	1.26495	1.67365
ENSMUST00000027492	2.85658	0.0164448	0.295461	up	1:-:93301205-93305915	MERGE.1307	1:-:93299211-93305915	1:-:93301205-93305915	ENSMUSG00000026273	69821	Q8BVN4	Mterf4	Transcription termination factor 4, mitochondrial [Source:UniProtKB/Swiss-Prot;Acc:Q8BVN4]	1.43893	0.43561	1.39795	0.36369	0.05528	0.32559
ENSMUST00000112122	1.02695	0.0164316	0.295365	up	2:+:71388958-71441622	MERGE.22410	2:+:71388958-71441622	2:+:71388958-71441622	ENSMUSG00000027018	107435	Q8BY71	Hat1	Histone acetyltransferase type B catalytic subunit [Source:UniProtKB/Swiss-Prot;Acc:Q8BY71]	0.85939	1.23139	0.81062	0.71942	0.58984	0.68031
ENSMUST00000064272	3.39962	0.0163142	0.29457	up	1:+:171270328-171276895	MERGE.2320	1:+:171270328-171276896	1:+:171270328-171276895	ENSMUSG00000052423	57370	Q3U260	B4galt3	Beta-1,4-galactosyltransferase 3 N-acetyllactosamine synthase Beta-N-acetylglucosaminylglycopeptide beta-1,4-galactosyltransferase Beta-N-acetylglucosaminyl-glycolipid beta-1,4-galactosyltransferase [Source:UniProtKB/Swiss-Prot;Acc:Q91YY2]	0.88901	1.26964	0.22919	0.05086	0.13858	0.0954
ENSMUST00000087543	5.88374	0.0162959	0.294517	up	17:-:33949909-33951477	MERGE.17286	17:-:33940596-33951477	17:-:33949909-33951477	ENSMUSG00000067370	54218	Q9Z0F0	B3galt4	Beta-1,3-galactosyltransferase 4 [Source:UniProtKB/Swiss-Prot;Acc:Q9Z0F0]	3.28707	4.69735	3.80027	0.01439	0.00802	3.18562
ENSMUST00000124778	1.07539	0.0162745	0.294389	up	11:-:115490638-115491851	MERGE.7684	11:-:115490420-115491862	11:-:115490638-115491851	ENSMUSG00000020736	50773	Q9JM14	Nt5c	5'(3')-deoxyribonucleotidase, cytosolic type [Source:UniProtKB/Swiss-Prot;Acc:Q9JM14]	0.95433	0.90927	0.88083	0.64732	0.62441	0.75889
ENSMUST00000195902	1.63232	0.0162708	0.294366	up	3:-:119724107-119740510	MERGE.26539	3:-:119718742-119784466	3:-:119724107-119740510	ENSMUSG00000028134	56195	Q91Z31	Ptbp2	Polypyrimidine tract-binding protein 2 [Source:UniProtKB/Swiss-Prot;Acc:Q91Z31]	0.87256	0.7633	0.94286	0.70416	0.54131	0.22773
ENSMUST00000166537	1.60717	0.0162508	0.294275	up	11:+:52232037-52245097	MERGE.5639	11:+:52231995-52246858	11:+:52232037-52245097	ENSMUSG00000036309	21402	Q9WTX5	Skp1a	S-phase kinase-associated protein 1A [Source:MGI Symbol;Acc:MGI:103575]	1.82766	2.39822	3.31783	1.22063	2.24496	0.71551
ENSMUST00000126691	1.7607	0.0162325	0.294275	up	3:+:89245966-89247193	MERGE.25830	3:+:89245945-89249906	3:+:89245966-89247193	ENSMUSG00000042747	66059	Q5RL79	Krtcap2	Keratinocyte-associated protein 2 [Source:UniProtKB/Swiss-Prot;Acc:Q5RL79]	0.65948	0.70096	1.39017	0.2843	0.39235	0.54598
ENSMUST00000105366	5.86417	0.0162167	0.294275	up	10:+:80142370-80145812	MERGE.3946	10:+:80138632-80145818	10:+:80142370-80145812	ENSMUSG00000003072	66043	Q4FK74	Atp5d	ATP synthase subunit delta, mitochondrial [Source:UniProtKB/Swiss-Prot;Acc:Q9D3D9]	2.25123	1.48369	3.23098	0	0	2.11518
ENSMUST00000139177	1.24907	0.0162021	0.294275	up	5:+:121207077-121208555	MERGE.31487	5:+:121204481-121209241	5:+:121207077-121208555	ENSMUSG00000029614	19988	P47911	Rpl6	ribosomal protein L6 [Source:MGI Symbol;Acc:MGI:108057]	10.3816	7.20458	10.772	6.36101	3.45655	6.56249
ENSMUST00000207980	1.14882	0.0161978	0.294275	up	7:-:89954660-89964841	MERGE.36149	7:-:89954654-89980983	7:-:89954660-89964841	ENSMUSG00000030619	13626	Q921E6	Eed	Polycomb protein EED [Source:UniProtKB/Swiss-Prot;Acc:Q921E6]	2.51567	3.06237	2.74375	1.26598	2.1003	1.93289
ENSMUST00000212398	1.11288	0.0161622	0.294127	up	8:+:105860665-105876789	MERGE.39379	8:+:105860580-105879330	8:+:105860665-105876789	ENSMUSG00000008450	68051	P61971	Nutf2	Nuclear transport factor 2 [Source:UniProtKB/Swiss-Prot;Acc:P61971]	3.91641	2.13623	2.50154	2.33227	1.74932	1.63544
ENSMUST00000196285	1.93001	0.0161343	0.293942	up	5:+:135778689-135786346	MERGE.31912	5:+:135778480-135790398	5:+:135778689-135786346	ENSMUSG00000019179	17448	P08249	Mdh2	Malate dehydrogenase, mitochondrial [Source:UniProtKB/Swiss-Prot;Acc:P08249]	8.44624	1.95995	3.42732	1.18263	1.69131	1.54866
ENSMUST00000097737	1.30759	0.0161286	0.293907	up	4:-:155888862-155891781	MERGE.29562	4:-:155869554-155891781	4:-:155888862-155891781	ENSMUSG00000051557	433813	A2ADA5	Pusl1	tRNA pseudouridine synthase-like 1 [Source:UniProtKB/Swiss-Prot;Acc:A2ADA5]	1.40723	1.89805	1.38736	0.65401	0.8505	1.24382
ENSMUST00000198095	4.2855	0.0161204	0.293846	up	5:-:30064103-30073576	MERGE.29968	5:-:30038468-30073617	5:-:30064103-30073576	ENSMUSG00000025747	22171	P07607	Tyms	thymidylate synthase [Source:MGI Symbol;Acc:MGI:98878]	0.58496	0.67727	0.65388	0	0	0.63963
ENSMUST00000013773	1.38929	0.0161075	0.293673	up	5:+:31054780-31078479	MERGE.30024	5:+:31054780-31078479	5:+:31054780-31078479	ENSMUSG00000013629	69719	B2RQC6	Cad	CAD protein Glutamine-dependent carbamoyl-phosphate synthase Aspartate carbamoyltransferase Dihydroorotase [Source:UniProtKB/Swiss-Prot;Acc:B2RQC6]	21.852	21.9274	9.19407	4.92479	5.3237	8.09976
ENSMUST00000154800	1.22143	0.0160663	0.293433	up	5:+:115237979-115240242	MERGE.31344	5:+:115235836-115245351	5:+:115237979-115240242	ENSMUSG00000060152	117109	Q9DB28	Pop5	Ribonuclease P/MRP protein subunit POP5 [Source:UniProtKB/Swiss-Prot;Acc:Q9DB28]	1.61347	1.81314	2.53827	1.21822	1.3579	1.33762
ENSMUST00000159986	1.43316	0.0160568	0.293381	up	17:-:12972685-12992192	MERGE.16638	17:-:12966796-12992546	17:-:12972685-12992192	ENSMUSG00000060475	60532	Q9ER69	Wtap	Wilms tumour 1-associating protein [Source:MGI Symbol;Acc:MGI:1926395]	2.19824	4.65461	2.73607	0.88923	1.52035	1.40883
ENSMUST00000080834	1.00242	0.0160542	0.293381	up	7:-:30056037-30072900	MERGE.35373	7:-:30054489-30090527	7:-:30056037-30072900	ENSMUSG00000098022	330502	Q6P9Y7	Zfp82	zinc finger protein 82 [Source:MGI Symbol;Acc:MGI:1890753]	1.44693	1.57475	1.64391	1.0302	0.7617	1.18956
ENSMUST00000123493	6.00196	0.0160465	0.293381	up	8:-:56531522-56545465	MERGE.38287	8:-:56531522-56551047	8:-:56531522-56545465	ENSMUSG00000038215	382010	Q5HZK1	Cep44	Centrosomal protein of 44 kDa [Source:UniProtKB/Swiss-Prot;Acc:Q5HZK1]	1.27309	0.01734	0.42079	0.00938	0	0
ENSMUST00000099106	1.18541	0.0159599	0.292694	up	3:+:51661179-51682675	MERGE.25231	3:+:51660360-51682677	3:+:51661179-51682675	ENSMUSG00000074604	211666	A0A0A6YWX7	Mgst2	microsomal glutathione S-transferase 2 [Source:HGNC Symbol;Acc:HGNC:7063]	6.28011	7.04609	4.84719	2.41544	4.25774	3.58251
ENSMUST00000103529	1.29101	0.0159573	0.29269	up	12:-:115312166-115312599	MERGE.9698	12:-:115310086-115312599	12:-:115312166-115312599	ENSMUSG00000095889	780939	A0A075B5W9	Ighv1-58	immunoglobulin heavy variable 1-58	2.82567	4.2233	3.88603	1.73704	2.11549	2.83593
ENSMUST00000021669	1.43374	0.015883	0.292242	up	12:+:84970897-84983303	MERGE.9112	12:+:84970897-84983303	12:+:84970897-84983303	ENSMUSG00000021243	73736	Q9CTH6	Fcf1	rRNA-processing [Source:UniProtKB/Swiss-Prot;Acc:Q9CTH6]	17.8764	10.7877	27.2904	9.85872	5.42734	5.81078
ENSMUST00000107421	1.4086	0.0158796	0.292223	up	7:+:78895934-78908381	MERGE.35924	7:+:78895854-78911209	7:+:78895934-78908381	ENSMUSG00000030609	68048	Q9CZI9	Aen	Apoptosis-enhancing nuclease [Source:UniProtKB/Swiss-Prot;Acc:Q9CZI9]	4.78451	3.44856	3.98063	1.58645	1.09111	3.01803
ENSMUST00000124547	3.15413	0.015795	0.291833	up	4:+:99829440-99831580	MERGE.27962	4:+:99829198-99912788	4:+:99829440-99831580	ENSMUSG00000073791	230500	Q8VDY4	Efcab7	EF-hand calcium binding domain 7	2.03312	1.19404	1.2099	0.11069	1.19273	0.20764
ENSMUST00000118793	1.06527	0.0157798	0.29178	up	17:+:35220834-35224134	MERGE.17409	17:+:35219987-35238767	17:+:35220834-35224134	ENSMUSG00000081650	-	B0V2H2	Gm16181	-	1.90824	2.63284	2.57747	1.5134	1.82011	1.68087
ENSMUST00000194779	2.13087	0.0157473	0.291443	up	3:-:52982122-52994685	MERGE.25274	3:-:52981875-53017237	3:-:52982122-52994685	ENSMUSG00000027742	67542	Q8R3I3	Cog6	component of oligomeric golgi complex 6 [Source:HGNC Symbol;Acc:HGNC:18621]	2.94705	0.75442	3.30956	0.7414	0.41551	0.59823
ENSMUST00000098773	1.74367	0.0156455	0.29087	up	8:+:48110189-48138591	MERGE.38264	8:+:48099092-48153233	8:+:48110189-48138591	ENSMUSG00000031562	320685	G3X908	Dctd	dCMP deaminase [Source:HGNC Symbol;Acc:HGNC:2710]	1.58549	2.07673	1.9728	0.56153	1.78833	0.48903
ENSMUST00000217267	2.43904	0.0156424	0.29087	up	3:-:54804465-54807675	MERGE.25310	3:-:54803115-54807791	3:-:54804465-54807675	ENSMUSG00000036615	170767	Q8VCG9	Rfxap	regulatory factor X-associated protein [Source:MGI Symbol;Acc:MGI:2180854]	1.67115	0.50997	1.49782	0.19467	0.52439	0.3043
ENSMUST00000111710	2.56316	0.0156216	0.290819	up	6:-:145220245-145250177	MERGE.34667	6:-:145216699-145250239	6:-:145220245-145250177	ENSMUSG00000030265	16653	P32883	Kras	GTPase KRas GTPase KRas, N-terminally processed [Source:UniProtKB/Swiss-Prot;Acc:P32883]	0.58901	2.2907	1.94204	0.57683	0.15811	0.38136
ENSMUST00000151243	1.63992	0.0155749	0.290528	up	13:-:23702034-23705688	MERGE.10088	13:-:23702034-23710854	13:-:23702034-23705688	ENSMUSG00000006611	15216	P70387	Hfe	Hereditary hemochromatosis protein homolog [Source:UniProtKB/Swiss-Prot;Acc:P70387]	1.40859	0.94285	1.04246	0.34451	0.35841	0.90472
ENSMUST00000120057	6.44067	0.0155619	0.290521	up	19:+:40831279-40848572	MERGE.20563	19:+:40831279-40848572	19:+:40831279-40848572	ENSMUSG00000025010	240665	Q3TZI6	Ccnj	Cyclin-J [Source:UniProtKB/Swiss-Prot;Acc:Q3TZI6]	1.14165	1.23351	0.61038	0	0	0.74459
ENSMUST00000112205	1.02519	0.0155485	0.290505	up	2:+:70661590-70689360	MERGE.22392	2:+:70661576-70825695	2:+:70661590-70689360	ENSMUSG00000014959	70231	Q99JX3	Gorasp2	golgi reassembly stacking protein 2 [Source:MGI Symbol;Acc:MGI:2135962]	17.6409	20.32	21.2127	8.10936	7.26079	15.1139
ENSMUST00000216760	1.34369	0.0155222	0.290432	up	9:-:114770721-114781842	MERGE.42546	9:-:114756836-114781856	9:-:114770721-114781842	ENSMUSG00000032436	102545	Q9ESD6	Cmtm7	CKLF-like MARVEL transmembrane domain-containing protein 7 [Source:UniProtKB/Swiss-Prot;Acc:Q9ESD6]	1.58635	1.7268	1.14277	1.32433	0.60561	0.82805
ENSMUST00000012612	1.44311	0.0155009	0.290328	up	11:+:6389364-6406158	MERGE.5030	11:+:6389074-6406158	11:+:6389364-6406158	ENSMUSG00000041164	52915	Q8CIE2	Zmiz2	zinc finger, MIZ-type containing 2 [Source:MGI Symbol;Acc:MGI:106374]	1.80157	1.21572	1.69612	0.88466	0.92015	0.34298
ENSMUST00000123320	1.70005	0.0154947	0.290299	up	9:+:90054538-90076087	MERGE.41963	9:+:90054152-90076089	9:+:90054538-90076087	ENSMUSG00000032359	13036	P49935	Ctsh	cathepsin H [Source:MGI Symbol;Acc:MGI:107285]	81.8253	46.9768	75.6369	32.4588	7.88873	31.0071
ENSMUST00000160318	1.21629	0.0154107	0.290019	up	1:-:184813694-184819443	MERGE.2612	1:-:184813068-184846451	1:-:184813694-184819443	ENSMUSG00000073481	67247	Q922Q1	Marc2	Mitochondrial amidoxime reducing component 2 [Source:UniProtKB/Swiss-Prot;Acc:Q922Q1]	1.56174	1.37423	1.75506	1.01695	1.48234	0.80705
ENSMUST00000118856	2.04597	0.0153585	0.289552	up	8:+:84148159-84172590	MERGE.38930	8:+:84148025-84172590	8:+:84148159-84172590	ENSMUSG00000008129	74666	E9QNR8	4930432K21Rik	RIKEN cDNA 4930432K21 gene	1.31093	3.71508	1.14476	0.45812	0.42554	0.88171
ENSMUST00000172630	3.51535	0.0153292	0.289504	up	7:+:101321489-101343279	MERGE.36407	7:+:101317086-101346626	7:+:101321489-101343279	ENSMUSG00000030688	56018	Q9JMD3	Stard10	START domain containing 10 [Source:MGI Symbol;Acc:MGI:1860093]	0.87993	1.66711	0.4075	0.24327	0.15951	0.04026
ENSMUST00000098048	3.02701	0.0152926	0.28939	up	7:+:126487361-126490727	MERGE.36835	7:+:126487361-126490731	7:+:126487361-126490727	ENSMUSG00000073838	233870	Q8BFR5	Tufm	Tu translation elongation factor, mitochondrial [Source:MGI Symbol;Acc:MGI:1923686]	40.4586	70.0906	59.0025	3.96086	2.12879	35.4076
ENSMUST00000115458	6.6556	0.015285	0.28939	up	9:+:21184103-21211627	MERGE.40240	9:+:21165714-21213248	9:+:21184103-21211627	ENSMUSG00000032177	18577	Q3TUD0	Pde4a	phosphodiesterase 4A, cAMP specific [Source:MGI Symbol;Acc:MGI:99558]	1.5068	1.27936	0.26314	0	0	0.25383
ENSMUST00000107724	1.69851	0.0152664	0.28939	up	11:+:95414080-95493406	MERGE.7001	11:+:95414080-95493406	11:+:95414080-95493406	ENSMUSG00000057522	20747	Q9DBZ2	Spop	Mus musculus speckle-type POZ protein (Spop), transcript variant 2, mRNA. [Source:RefSeq mRNA;Acc:NM_001359107]	30.4669	36.8184	11.6299	7.90473	5.31635	8.31794
ENSMUST00000141070	1.29759	0.0152136	0.288987	up	7:+:140137663-140147473	MERGE.37262	7:+:140137564-140150786	7:+:140137663-140147473	ENSMUSG00000039018	212508	Q8R2R6	Mtg1	Mitochondrial ribosome-associated GTPase 1 [Source:UniProtKB/Swiss-Prot;Acc:Q8R2R6]	5.73405	4.2461	10.0165	3.62828	2.77161	2.67712
ENSMUST00000118501	1.217	0.0151635	0.28892	up	7:-:35641982-35647521	MERGE.35474	7:-:35641982-35647521	7:-:35641982-35647521	ENSMUSG00000030417	56330	Q564F6	Pdcd5	Programmed cell death protein 5 [Source:UniProtKB/Swiss-Prot;Acc:P56812]	10.2687	11.1108	11.9364	3.71408	7.67266	5.3257
ENSMUST00000221480	1.67266	0.0151622	0.28892	up	13:+:17695192-17697256	MERGE.9960	13:+:17695192-17703252	13:+:17695192-17697256	ENSMUSG00000012429	66308	Q9D011	Mplkip	M-phase specific PLK1 intereacting protein	4.83356	2.36768	5.59125	1.1834	1.7732	2.56549
ENSMUST00000156795	1.21932	0.0151045	0.288615	up	X:-:48474945-48482896	MERGE.43141	X:-:48474944-48513563	X:-:48474945-48482896	ENSMUSG00000036932	26926	Q9Z0X1	Aifm1	Apoptosis-inducing factor 1, mitochondrial [Source:UniProtKB/Swiss-Prot;Acc:Q9Z0X1]	4.19595	4.50163	8.06993	2.81994	2.30834	3.00638
ENSMUST00000177052	2.77407	0.0150174	0.287741	up	9:-:35191037-35199499	MERGE.40476	9:-:35184397-35200291	9:-:35191037-35199499	ENSMUSG00000032041	117149	Q99JY1	Tirap	toll-interleukin 1 receptor (TIR) domain-containing adaptor protein [Source:MGI Symbol;Acc:MGI:2152213]	1.67192	1.33084	2.72606	1.6824	0.12502	0.28052
ENSMUST00000208950	2.39045	0.0149792	0.287589	up	8:+:3621548-3625606	MERGE.37466	8:+:3621548-3629692	8:+:3621548-3625606	ENSMUSG00000087687	100503890	P0DJE0	Pet100	, mitochondrial [Source:UniProtKB/Swiss-Prot;Acc:P0DJE0]	2.29535	2.53026	2.27234	0.22375	0.70985	1.7111
ENSMUST00000057580	1.31472	0.0149661	0.287578	up	4:+:148448625-148454973	MERGE.29299	4:+:148448611-148557683	4:+:148448625-148454973	ENSMUSG00000028991	56717	Q9JLN9	Mtor	Serine/threonine-protein kinase mTOR [Source:UniProtKB/Swiss-Prot;Acc:Q9JLN9]	1.08773	0.68693	0.59254	0.55159	0.45172	0.43287
ENSMUST00000118310	5.50163	0.0149497	0.287524	up	16:+:87354227-87368742	MERGE.16157	16:+:87354185-87368742	16:+:87354227-87368742	ENSMUSG00000044442	67768	Q6PRU9	N6amt1	N-6 adenine-specific DNA methyltransferase 1 (putative) [Source:MGI Symbol;Acc:MGI:1915018]	0.35005	1.00708	0.52153	0.49812	0	0
ENSMUST00000174510	1.16273	0.014922	0.287259	up	10:+:77622275-77645993	MERGE.3818	10:+:77606097-77645993	10:+:77622275-77645993	ENSMUSG00000009293	22213	P60605	Ube2g2	ubiquitin-conjugating enzyme E2G 2 [Source:MGI Symbol;Acc:MGI:1343188]	8.48372	14.0424	13.8012	5.77048	3.66221	6.91888
ENSMUST00000162734	1.96955	0.0147634	0.287186	up	16:+:16304600-16307380	MERGE.15290	16:+:16302965-16309640	16:+:16304600-16307380	ENSMUSG00000022792	70120	Q8BYL4	Yars2	tyrosyl-tRNA synthetase 2 (mitochondrial) [Source:MGI Symbol;Acc:MGI:1917370]	0.83707	1.30145	0.82698	0.26954	0.66766	0.33707
ENSMUST00000129004	1.28715	0.014725	0.286977	up	16:-:30582253-30587539	MERGE.15560	16:-:30560494-30587592	16:-:30582253-30587539	ENSMUSG00000022538	224092	Q3UM18	Lsg1	Large subunit GTPase 1 homolog [Source:UniProtKB/Swiss-Prot;Acc:Q3UM18]	4.178	4.7542	5.77124	2.01364	4.02812	2.20895
ENSMUST00000148894	1.09371	0.0146729	0.286549	up	17:+:26252999-26280723	MERGE.16974	17:+:26252910-26285504	17:+:26252999-26280723	ENSMUSG00000024188	66978	Q9CYI4	Luc7l	Luc7-like [Source:MGI Symbol;Acc:MGI:1914228]	0.75497	0.84913	0.72256	0.44569	0.61723	0.57001
ENSMUST00000176116	1.42716	0.0146632	0.286549	up	11:-:70235206-70239830	MERGE.6177	11:-:70235206-70239842	11:-:70235206-70239830	ENSMUSG00000040904	-	-	Gm21988	Ribonuclease kappa [Source:UniProtKB/Swiss-Prot;Acc:Q8K3C0]	2.25411	2.13362	2.61464	1.31102	0.62629	1.56207
ENSMUST00000126639	3.70727	0.0146234	0.286297	up	5:-:135930685-135934616	MERGE.31916	5:-:135908409-135934616	5:-:135930685-135934616	ENSMUSG00000051391	22628	A8IP69	Ywhag	tyrosine 3-monooxygenase/tryptophan 5-monooxygenase activation protein, gamma polypeptide [Source:MGI Symbol;Acc:MGI:108109]	0.7766	0.21336	0.81072	0.03297	0.09186	0.10821
ENSMUST00000133718	1.70212	0.0146217	0.286297	up	7:-:126700311-126701227	MERGE.36856	7:-:126687459-126707787	7:-:126700311-126701227	ENSMUSG00000030707	12721	O89053	Coro1a	Coronin-1A [Source:UniProtKB/Swiss-Prot;Acc:O89053]	1.31802	1.56069	1.0196	0.63769	0.33449	0.94989
ENSMUST00000205977	6.82087	0.0146109	0.286276	up	7:-:127666796-127708639	MERGE.36971	7:-:127661456-127708933	7:-:127666796-127708639	ENSMUSG00000030814	12055	O08664	Bcl7c	Mus musculus B cell CLL/lymphoma 7C (Bcl7c), transcript variant 1, mRNA. [Source:RefSeq mRNA;Acc:NM_001347652]	5.95025	6.12767	5.66419	0	6.25737	0
ENSMUST00000221901	5.36489	0.014599	0.286276	up	12:-:110877595-110889133	MERGE.9568	12:-:110872610-110889366	12:-:110877595-110889133	ENSMUSG00000021276	67236	Q9D0V8	Cinp	cyclin-dependent kinase 2 interacting protein	1.61181	1.30491	0.98214	1.48723	0	0
ENSMUST00000165095	3.24881	0.0145221	0.286174	up	15:-:83376118-83432815	MERGE.14457	15:-:83375607-83464606	15:-:83376118-83432815	ENSMUSG00000016664	23970	Q3TDA7	Pacsin2	protein kinase C and casein kinase substrate in neurons 2	0.43299	0.59962	1.85622	0.43944	0.0474	0.06648
ENSMUST00000215269	1.39128	0.014519	0.286174	up	9:+:56418644-56490325	MERGE.41291	9:+:56418609-56496936	9:+:56418644-56490325	ENSMUSG00000032329	66867	Q9DC33	Hmg20a	High mobility group protein 20A [Source:UniProtKB/Swiss-Prot;Acc:Q9DC33]	1.73964	0.89041	1.15195	1.06266	0.4738	0.5357
ENSMUST00000027044	7.07196	0.0145187	0.286174	up	1:+:9548055-9576901	MERGE.115	1:+:9547948-9580673	1:+:9548055-9576901	ENSMUSG00000025911	76187	Q8R0N6	Adhfe1	Mus musculus alcohol dehydrogenase, iron containing, 1 (Adhfe1), transcript variant 2, mRNA. [Source:RefSeq mRNA;Acc:NM_001357376]	3.86164	4.34713	3.87883	0	0	3.28892
ENSMUST00000010191	3.5502	0.01448	0.285954	up	9:+:107569117-107572776	MERGE.42313	9:+:107567945-107572779	9:+:107569117-107572776	ENSMUSG00000010047	15587	O35632	Hyal2	Hyaluronidase-2 [Source:UniProtKB/Swiss-Prot;Acc:O35632]	4.69636	4.74814	5.13133	0.94835	0.05984	1.80687
ENSMUST00000091707	4.76484	0.014453	0.28578	up	13:-:23704386-23710714	MERGE.10088	13:-:23702034-23710854	13:-:23704386-23710714	ENSMUSG00000006611	15216	P70387	Hfe	Hereditary hemochromatosis protein homolog [Source:UniProtKB/Swiss-Prot;Acc:P70387]	0.46408	0.71642	0.54923	0	0	0.53207
ENSMUST00000220452	1.4025	0.0144413	0.28578	up	12:+:70959706-70962061	MERGE.8757	12:+:70937857-70964718	12:+:70959706-70962061	ENSMUSG00000021076	56444	Q9QZB7	Actr10	ARP10 actin-related protein 10	1.25417	1.37359	0.95231	0.70037	0.5441	0.85592
ENSMUST00000161818	4.76961	0.0144308	0.28578	up	1:-:121319734-121327688	MERGE.1537	1:-:121304353-121332589	1:-:121319734-121327688	ENSMUSG00000003721	72999	Q91WG1	Insig2	Insulin-induced 2 protein [Source:UniProtKB/Swiss-Prot;Acc:Q91WG1]	2.01749	0.95165	0.80742	1.06046	0	0
ENSMUST00000022098	1.2035	0.0143944	0.285713	up	13:+:73330988-73332178	MERGE.10992	13:+:73319874-73332178	13:+:73330988-73332178	ENSMUSG00000021607	94066	Q99N90	Mrpl36	mitochondrial ribosomal protein L36	29.8041	41.1804	30.8963	9.1256	17.3168	19.1712
ENSMUST00000211645	5.83943	0.0143941	0.285713	up	8:+:13288238-13297649	MERGE.37567	8:+:13288190-13322924	8:+:13288238-13297649	ENSMUSG00000038497	234076	Q8BH01	Tmco3	Transmembrane and coiled-coil domain-containing protein 3 [Source:UniProtKB/Swiss-Prot;Acc:Q8BH01]	0.78404	0.62409	0.9178	0	0	0.74337
ENSMUST00000000171	1.03073	0.0143522	0.285477	up	9:+:50617321-50624997	MERGE.41168	9:+:50617321-50625000	9:+:50617321-50624997	ENSMUSG00000000167	72614	Q8CHR9	Pih1d2	PIH1 domain-containing protein 2 [Source:UniProtKB/Swiss-Prot;Acc:Q8CHR9]	0.68916	0.6483	0.62056	0.53038	0.51103	0.45528
ENSMUST00000152855	1.26708	0.0143402	0.285469	up	1:-:74967139-75046639	MERGE.979	1:-:74967139-75046639	1:-:74967139-75046639	ENSMUSG00000026162	75570	Q3KNJ2	Nhej1	non-homologous end-joining factor 1 [Source:RefSeq peptide;Acc:NP_083618]	2.70579	3.98537	2.15582	1.22236	1.72108	1.80011
ENSMUST00000130217	1.14505	0.0143233	0.285429	up	11:-:58319738-58323314	MERGE.5761	11:-:58315114-58330339	11:-:58319738-58323314	ENSMUSG00000049755	319475	Q99LH4	Zfp672	zinc finger protein 672 [Source:MGI Symbol;Acc:MGI:2442105]	9.46407	10.3653	11.1018	4.45759	5.44474	7.6104
ENSMUST00000147196	1.17236	0.014306	0.285355	up	10:-:43525133-43540968	MERGE.3397	10:-:43525133-43540994	10:-:43525133-43540968	ENSMUSG00000019797	67851	Q9CQF4	1700021F05Rik	RIKEN cDNA 1700021F05 gene [Source:MGI Symbol;Acc:MGI:1915101]	9.94954	5.57167	11.4422	4.31938	3.77561	4.74064
ENSMUST00000154156	1.88693	0.0142389	0.284872	up	11:-:46051368-46052321	MERGE.5501	11:-:46051354-46052321	11:-:46051368-46052321	ENSMUSG00000069899	100039624	-	Gm12166	predicted gene 12166 [Source:MGI Symbol;Acc:MGI:3650635]	0.67853	0.95871	1.30485	0.74888	0.44948	0.1891
ENSMUST00000171256	5.84072	0.0142214	0.284872	up	18:+:76242046-76298450	MERGE.19478	18:+:76241580-76305731	18:+:76242046-76298450	ENSMUSG00000024563	17126	Q62432	Smad2	Mothers against decapentaplegic homolog 2 [Source:UniProtKB/Swiss-Prot;Acc:Q62432]	2.3747	2.40576	2.97698	0.02323	2.77085	0
ENSMUST00000130278	1.38614	0.0141715	0.284455	up	2:+:84936579-84937834	MERGE.22617	2:+:84936579-84958509	2:+:84936579-84937834	ENSMUSG00000027074	58207	A2AVZ9	Slc43a3	Solute carrier family 43 member 3 [Source:UniProtKB/Swiss-Prot;Acc:A2AVZ9]	3.62566	2.12652	3.91776	1.37401	2.19745	1.98903
ENSMUST00000140513	7.89829	0.0141511	0.284286	up	11:-:116837613-116842720	MERGE.7794	11:-:116837432-116843449	11:-:116837613-116842720	ENSMUSG00000056962	107817	Q9ERI5	Jmjd6	Bifunctional arginine demethylase and lysyl-hydroxylase JMJD6 [Source:UniProtKB/Swiss-Prot;Acc:Q9ERI5]	18.5757	11.1899	16.4797	12.9146	0	0
ENSMUST00000221380	1.95664	0.0141083	0.284191	up	13:-:19357676-19395734	MERGE.9946	13:-:19357676-19395795	13:-:19357676-19395734	ENSMUSG00000003062	76205	Q9DCI3	Stard3nl	Mus musculus STARD3 N-terminal like (Stard3nl), transcript variant 2, mRNA. [Source:RefSeq mRNA;Acc:NM_001347485]	1.96968	3.34255	4.94057	0.58769	1.28037	1.62851
ENSMUST00000138560	5.31631	0.014102	0.284171	up	16:-:91679828-91688703	MERGE.16230	16:-:91647735-91931687	16:-:91679828-91688703	ENSMUSG00000022960	60364	Q9QXP4	Donson	Protein downstream neighbor of Son [Source:UniProtKB/Swiss-Prot;Acc:Q9QXP4]	0.36524	0.78894	0.41233	0.47102	0	0
ENSMUST00000168578	1.16594	0.0140498	0.283816	up	7:-:4784557-4789656	MERGE.34803	7:-:4784557-4789656	7:-:4784557-4789656	ENSMUSG00000030431	664968	A9JSM3	Tmem238	Transmembrane protein 238 [Source:UniProtKB/Swiss-Prot;Acc:A9JSM3]	1.57378	2.32322	1.70057	0.88684	1.40956	1.0782
ENSMUST00000128318	6.22935	0.0140467	0.283808	up	3:+:89164979-89176921	MERGE.25820	3:+:89164795-89176921	3:+:89164979-89176921	ENSMUSG00000068917	12748	O35491	Clk2	Dual specificity protein kinase CLK2 [Source:UniProtKB/Swiss-Prot;Acc:O35491]	1.39193	0.85287	1.85037	1.18598	0	0
ENSMUST00000143359	1.26847	0.0140271	0.28374	up	8:+:12856960-12862205	MERGE.37540	8:+:12757014-12868728	8:+:12856960-12862205	ENSMUSG00000031441	50770	P98197	Atp11a	Probable phospholipid-transporting ATPase IH [Source:UniProtKB/Swiss-Prot;Acc:P98197]	0.80611	0.74319	0.70974	0.57949	0.45841	0.43831
ENSMUST00000169807	7.01895	0.0140104	0.28374	up	11:-:97688823-97699648	MERGE.7091	11:-:97688823-97700497	11:-:97688823-97699648	ENSMUSG00000018537	22658	P23798	Pcgf2	Polycomb group RING finger protein 2 [Source:UniProtKB/Swiss-Prot;Acc:P23798]	3.44215	2.17949	3.61154	0	0	2.1206
ENSMUST00000179201	5.56171	0.0139297	0.282828	up	10:+:79704508-79710728	MERGE.3892	10:+:79704491-79711969	10:+:79704508-79710728	ENSMUSG00000023175	12215	P18572	Bsg	Basigin [Source:UniProtKB/Swiss-Prot;Acc:P18572]	1.90241	2.86896	1.39924	1.98189	0	0
ENSMUST00000122985	1.18708	0.0139052	0.282684	up	9:+:107578887-107583519	MERGE.42316	9:+:107576927-107587359	9:+:107578887-107583519	ENSMUSG00000079334	56441	Q9R123	Nat6	N-acetyltransferase 6 [Source:UniProtKB/Swiss-Prot;Acc:Q9R123]	0.47781	0.72832	0.4123	0.39602	0.34066	0.28664
ENSMUST00000102657	1.15249	0.0138948	0.282661	up	11:+:61505144-61512931	MERGE.5898	11:+:61505144-61512931	11:+:61505144-61512931	ENSMUSG00000001039	27078	Q9R1S0	B9d1	B9 domain-containing protein 1 [Source:UniProtKB/Swiss-Prot;Acc:Q9R1S0]	2.0527	1.87831	2.75471	1.82422	1.64827	0.94618
ENSMUST00000133803	2.69108	0.0138667	0.282478	up	4:-:129632165-129641065	MERGE.28620	4:-:129626078-129641065	4:-:129632165-129641065	ENSMUSG00000053841	109658	Q3UD58	Txlna	taxilin alpha [Source:MGI Symbol;Acc:MGI:105968]	1.31281	1.43554	1.52694	0.97039	0.06363	0.42829
ENSMUST00000112644	1.71604	0.0138638	0.282471	up	1:+:120121195-120188189	MERGE.1525	1:+:120121187-120188189	1:+:120121195-120188189	ENSMUSG00000026388	73103	Q9CRW3	3110009E18Rik	UPF0538 [Source:UniProtKB/Swiss-Prot;Acc:Q9CRW3]	2.95621	2.43869	3.31416	2.31369	0.59316	1.49728
ENSMUST00000132084	3.03365	0.0138543	0.282471	up	5:+:135733181-135734047	MERGE.31904	5:+:135670033-135744263	5:+:135733181-135734047	ENSMUSG00000005514	18984	P37040	Por	P450 (cytochrome) oxidoreductase [Source:MGI Symbol;Acc:MGI:97744]	0.4147	0.71247	0.49148	0.35179	0.01867	0.09427
ENSMUST00000130646	4.91811	0.0138297	0.282463	up	7:+:120204004-120213026	ENSMUSG00000062017	7:+:120203961-120325352	7:+:120204004-120213026	ENSMUSG00000062017	67928	E9Q8F8	Abca14	ATP-binding cassette, sub-family A (ABC1), member 14 [Source:MGI Symbol;Acc:MGI:2388708]	0.66647	0.50708	0.59671	0	0	0.58147
ENSMUST00000132874	1.44396	0.0138181	0.282463	up	11:-:5704555-5707690	MERGE.4990	11:-:5703983-5780676	11:-:5704555-5707690	ENSMUSG00000020477	64660	Q9CQV5	Mrps24	28S ribosomal protein S24, mitochondrial [Source:UniProtKB/Swiss-Prot;Acc:Q9CQV5]	0.93212	1.01695	0.92973	0.47138	0.50041	0.71579
ENSMUST00000183363	1.43308	0.0138017	0.282457	up	10:-:82620026-82623190	MERGE.4113	10:-:82619851-82623228	10:-:82620026-82623190	ENSMUSG00000063320	544717	Q8BTC1	1190007I07Rik	RIKEN cDNA 1190007I07 gene [Source:MGI Symbol;Acc:MGI:3698433]	1.35469	2.057	2.66368	1.36268	1.08495	0.93897
ENSMUST00000182309	1.06593	0.0137663	0.28223	up	5:-:123729007-123749414	MERGE.31656	5:-:123728426-123749414	5:-:123729007-123749414	ENSMUSG00000029422	208606	S4R2L4	Rsrc2	arginine/serine-rich coiled-coil 2 [Source:MGI Symbol;Acc:MGI:1913489]	1.69023	1.23046	1.37438	1.13262	0.71015	0.98924
ENSMUST00000160488	1.43906	0.0137023	0.281926	up	12:+:87443912-87449920	MERGE.9218	12:+:87443896-87472334	12:+:87443912-87449920	ENSMUSG00000021040	380773	Q14AR0	Slirp	SRA stem-loop interacting RNA binding protein [Source:MGI Symbol;Acc:MGI:1916394]	2.20352	1.19753	3.04919	1.09811	1.02001	1.13553
ENSMUST00000123760	1.84453	0.0136896	0.281808	up	8:+:70139713-70145549	MERGE.38616	8:+:70139499-70167488	8:+:70139713-70145549	ENSMUSG00000002345	72368	Q9D6Y4	Borcs8	BLOC-1-related complex subunit 8 [Source:UniProtKB/Swiss-Prot;Acc:Q9D6Y4]	0.5844	0.57996	0.41723	0.22216	0.1311	0.35543
ENSMUST00000192045	1.40682	0.0136678	0.281776	up	3:+:5750806-5751295	MERGE.24700	3:+:5750806-5751295	3:+:5750806-5751295	ENSMUSG00000103034	667759	A0A0A6YW67	Gm8797	ubiquitin B pseudogene	1.47207	2.21569	3.02227	1.15212	1.30991	1.25345
ENSMUST00000033468	1.35564	0.0136325	0.281726	up	X:-:57231485-57338729	MERGE.43199	X:-:57231485-57338729	X:-:57231485-57338729	ENSMUSG00000031133	73341	F6WMJ3	Arhgef6	Rac/Cdc42 guanine nucleotide exchange factor 6 [Source:HGNC Symbol;Acc:HGNC:685]	69.2899	31.8206	29.8896	12.4745	18.9786	15.0695
ENSMUST00000218742	1.59289	0.0136214	0.281726	up	10:+:81268221-81269219	MERGE.4051	10:+:81266960-81273246	10:+:81268221-81269219	ENSMUSG00000004931	57267	O88888	Apba3	amyloid beta (A4) precursor protein-binding, family A, member 3	0.92113	0.71783	0.76565	0.66547	0.27198	0.37448
ENSMUST00000146892	1.24436	0.0136036	0.281693	up	2:-:33873614-33887482	MERGE.21923	2:-:33729953-33887946	2:-:33873614-33887482	ENSMUSG00000038740	72543	Q6KAU4	Mvb12b	Multivesicular body subunit 12B [Source:UniProtKB/Swiss-Prot;Acc:Q6KAU4]	4.90703	6.12305	3.59736	2.10617	3.29156	2.93247
ENSMUST00000210791	5.33981	0.0135497	0.281225	up	7:-:46689269-46708917	MERGE.35695	7:-:46686108-46710680	7:-:46689269-46708917	ENSMUSG00000006763	78935	Q9D2C2	Saal1	Protein SAAL1 [Source:UniProtKB/Swiss-Prot;Acc:Q9D2C2]	2.74807	1.82518	2.11488	0.42682	0	0.27209
ENSMUST00000143711	1.70572	0.0135462	0.281225	up	12:+:84126904-84147498	MERGE.9059	12:+:84114366-84147498	12:+:84126904-84147498	ENSMUSG00000042523	105000	Q05A62	Dnal1	Mus musculus dynein, axonemal, light chain 1 (Dnal1), transcript variant 2, mRNA. [Source:RefSeq mRNA;Acc:NM_001346528]	0.46295	0.77848	0.70272	0.23465	0.29233	0.38837
ENSMUST00000021857	5.49432	0.0135357	0.281225	up	13:+:36117412-36537593	MERGE.10230	13:+:35979466-36726479	13:+:36117412-36537593	ENSMUSG00000021420	69955	Q8BW46	Fars2	phenylalanine-tRNA synthetase 2 (mitochondrial)	0.6704	1.1692	5.99242	0.11689	0.03554	0.0299
ENSMUST00000228371	5.58732	0.0135263	0.281225	up	15:+:76477445-76500972	MERGE.14135	15:+:76477422-76502655	15:+:76477445-76500972	ENSMUSG00000022556	15499	A0A075F882	Hsf1	heat shock factor 1	0.67773	0.6208	0.43106	0.61235	0	0
ENSMUST00000129183	1.35329	0.0135211	0.281225	up	4:-:134243307-134245542	MERGE.28834	4:-:134243289-134245592	4:-:134243307-134245542	ENSMUSG00000028840	68040	Q9DB42	Zfp593	zinc finger protein 593 [Source:MGI Symbol;Acc:MGI:1915290]	2.48622	2.97675	4.48074	1.46445	2.0311	1.00652
ENSMUST00000136471	7.01672	0.013515	0.281225	up	13:-:111426158-111487712	MERGE.11558	13:-:111425680-111549947	13:-:111426158-111487712	ENSMUSG00000032745	73274	Q6NXH3	Gpbp1	GC-rich promoter binding protein 1 [Source:MGI Symbol;Acc:MGI:1920524]	2.73282	3.2125	3.59079	0	2.93875	0
ENSMUST00000174685	2.82087	0.0135125	0.281225	up	2:+:155381840-155386757	MERGE.23925	2:+:155381059-155389850	2:+:155381840-155386757	ENSMUSG00000038375	68728	Q8CFU8	Trp53inp2	Tumor protein p53-inducible nuclear protein 2 [Source:UniProtKB/Swiss-Prot;Acc:Q8CFU8]	0.51174	0.395	0.67147	0.1068	0.42518	0.04293
ENSMUST00000173093	5.05502	0.0135061	0.281225	up	17:+:34879483-34895445	MERGE.17373	17:+:34879483-34896867	17:+:34879483-34895445	ENSMUSG00000049823	193736	Q9Z150	Zbtb12	zinc finger and BTB domain containing 12 [Source:MGI Symbol;Acc:MGI:88133]	2.35313	2.80539	2.64341	0.05835	2.69919	0
ENSMUST00000125752	1.65375	0.0133972	0.280426	up	11:-:70238124-70239780	MERGE.6177	11:-:70235206-70239842	11:-:70238124-70239780	ENSMUSG00000093989	52898	Q8K3C0	Rnasek	ribonuclease, RNase K [Source:MGI Symbol;Acc:MGI:106369]	1.77088	0.72365	1.57586	0.59425	0.53314	0.72047
ENSMUST00000144258	1.69533	0.0133361	0.279956	up	8:-:83670091-83694060	MERGE.38954	8:-:83666536-83699179	8:-:83670091-83694060	ENSMUSG00000057672	320795	P70268	Pkn1	Serine/threonine-protein kinase N1 [Source:UniProtKB/Swiss-Prot;Acc:P70268]	0.61414	1.13281	1.52567	0.68612	0.28995	0.36771
ENSMUST00000045827	1.02871	0.013309	0.279617	up	13:-:68560780-68582121	MERGE.10954	13:-:68560780-68582149	13:-:68560780-68582121	ENSMUSG00000034617	210009	Q8C1A3	Mtrr	5-methyltetrahydrofolate-homocysteine methyltransferase reductase	6.66221	7.68809	6.28324	2.8808	2.5123	5.14846
ENSMUST00000020161	1.02115	0.013295	0.279617	up	10:-:24915221-24927484	MERGE.3111	10:-:24915221-24927484	10:-:24915221-24927484	ENSMUSG00000019987	11846	Q61176	Arg1	arginase, liver	11.8795	11.0825	8.06077	5.78682	6.28843	3.81422
ENSMUST00000230494	1.18857	0.0132908	0.279617	up	15:-:82350164-82354254	MERGE.14403	15:-:82350140-82354322	15:-:82350164-82354254	ENSMUSG00000022450	67130	Q9CQZ5	Ndufa6	NADH dehydrogenase (ubiquinone) 1 alpha subcomplex, 6 (B14)	8.44997	6.88666	11.9618	6.91635	4.25003	4.15817
ENSMUST00000006209	5.72788	0.0132625	0.279431	up	18:-:36667429-36670285	MERGE.18895	18:-:36666681-36679500	18:-:36667429-36670285	ENSMUSG00000006050	225372	Q8R1C9	Sra1	amyloid beta (A4) precursor protein-binding, family B, member 3	0.973	3.16934	1.21961	0	0	0.89896
ENSMUST00000039729	2.02197	0.0131887	0.278818	up	6:+:145211156-145216939	MERGE.34664	6:+:145211134-145216939	6:+:145211156-145216939	ENSMUSG00000040370	67636	Q91V16	Etfrf1	Electron transfer flavoprotein regulatory factor 1 [Source:UniProtKB/Swiss-Prot;Acc:Q91V16]	0.85131	0.42854	0.96789	0.21321	0.14466	0.49122
ENSMUST00000103152	3.07524	0.0131413	0.278521	up	11:-:96907426-96916496	MERGE.7039	11:-:96907426-96916496	11:-:96907426-96916496	ENSMUSG00000018669	80280	Q99LM2	Cdk5rap3	CDK5 regulatory subunit-associated protein 3 [Source:UniProtKB/Swiss-Prot;Acc:Q99LM2]	3.71478	6.27286	4.92338	0.4717	0.23493	2.96035
ENSMUST00000225574	1.86573	0.0131182	0.278519	up	14:+:60265273-60280172	MERGE.12719	14:+:60265228-60302370	14:+:60265273-60280172	ENSMUSG00000021987	219135	Q8VE11	Mtmr6	myotubularin related protein 6	0.48137	0.45015	0.62018	0.34777	0.1809	0.17395
ENSMUST00000058358	6.02238	0.0130827	0.278233	up	7:-:4147915-4150374	MERGE.34790	7:-:4147915-4150374	7:-:4147915-4150374	ENSMUSG00000043432	243813	Q8BTN6	Leng9	Leukocyte receptor cluster member 9 [Source:UniProtKB/Swiss-Prot;Acc:Q8BTN6]	0.80635	0.64503	1.01389	0	0	0.68875
ENSMUST00000193398	1.86481	0.0130264	0.277708	up	3:+:88043128-88055976	MERGE.25673	3:+:88043108-88055993	3:+:88043128-88055976	ENSMUSG00000028069	66614	Q3TFK5	Gpatch4	G patch domain-containing protein 4 [Source:UniProtKB/Swiss-Prot;Acc:Q3TFK5]	1.5177	0.51488	0.69214	0.47002	0.4328	0.1725
ENSMUST00000025932	5.99609	0.0129777	0.277221	up	19:+:53944876-54033268	MERGE.20848	19:+:53944306-54035173	19:+:53944876-54033268	ENSMUSG00000024976	56392	O88520	Shoc2	soc-2 (suppressor of clear) homolog (C. elegans)	6.35499	2.90093	3.41688	0.011	2.86282	0.01805
ENSMUST00000109985	2.12198	0.012943	0.277221	up	11:+:3963975-3980004	MERGE.4932	11:+:3963975-3980004	11:+:3963975-3980004	ENSMUSG00000020430	64934	Q9EQ61	Pes1	Pescadillo homolog [Source:UniProtKB/Swiss-Prot;Acc:Q9EQ61]	1.95567	0.725	2.19656	0.45194	0.24973	0.73905
ENSMUST00000117438	1.16476	0.0129348	0.277221	up	1:-:60076868-60098645	MERGE.786	1:-:60067986-60098645	1:-:60076868-60098645	ENSMUSG00000026019	57750	Q4V9X1	Wdr12	WD repeat domain 12 [Source:MGI Symbol;Acc:MGI:1927241]	9.62383	15.9592	14.9904	4.6469	5.19519	7.93804
ENSMUST00000110455	1.09438	0.012905	0.277221	up	13:+:22035870-22036345	MERGE.10023	13:+:22035870-22043676	13:+:22035870-22036345	ENSMUSG00000062727	319184	B2RVD5	Hist1h2bk	Histone H2B type 1-K [Source:UniProtKB/Swiss-Prot;Acc:Q8CGP1]	398.75	408.909	565.003	298.447	199.277	132.747
ENSMUST00000130425	1.28898	0.0128987	0.277221	up	6:+:115544664-115554272	MERGE.34093	6:+:115544664-115578628	6:+:115544664-115554272	ENSMUSG00000042389	381802	Q6P7W5	Tsen2	tRNA-splicing endonuclease subunit Sen2 [Source:UniProtKB/Swiss-Prot;Acc:Q6P7W5]	1.05993	0.71995	0.9468	0.70789	0.59179	0.46474
ENSMUST00000183324	5.96676	0.01286	0.277221	up	18:-:82595476-82617750	MERGE.19534	18:-:82593593-82702507	18:-:82595476-82617750	ENSMUSG00000041258	329002	Q3UAV3	Zfp236	zinc finger protein 236 [Source:MGI Symbol;Acc:MGI:1926950]	1.24056	2.53946	0.54647	0.45485	0.0117	0.00328
ENSMUST00000174064	2.37826	0.0128374	0.277221	up	7:-:19696109-19699188	MERGE.35036	7:-:19696109-19715438	7:-:19696109-19699188	ENSMUSG00000002985	11816	Q3TXU4	Apoe	Apolipoprotein E [Source:UniProtKB/Swiss-Prot;Acc:P08226]	10.374	1.84615	6.65669	1.46748	1.0458	1.17327
ENSMUST00000155668	4.01564	0.0127841	0.276822	up	18:+:65801302-65812778	MERGE.19302	18:+:65800549-65817665	18:+:65801302-65812778	ENSMUSG00000024516	66286	Q9D8V7	Sec11c	SEC11 homolog C, signal peptidase complex subunit [Source:MGI Symbol;Acc:MGI:1913536]	4.14974	7.62194	4.67187	0.10883	4.5186	0.22965
ENSMUST00000231066	1.97404	0.0127526	0.276809	up	15:-:98518820-98534264	MERGE.14787	15:-:98517658-98534517	15:-:98518820-98534264	ENSMUSG00000022992	69612	Q8BQR4	Kansl2	KAT8 regulatory NSL complex subunit 2	1.80329	1.79261	0.53143	0.54743	0.38137	0.35833
ENSMUST00000211034	1.44871	0.0127439	0.276809	up	8:+:90828833-90874794	MERGE.39119	8:+:90828352-91054516	8:+:90828833-90874794	ENSMUSG00000056608	109151	Q8BYH8	Chd9	Chromodomain-helicase-DNA-binding protein 9 [Source:UniProtKB/Swiss-Prot;Acc:Q8BYH8]	0.8125	1.00604	1.03647	0.90439	0.5198	0.33134
ENSMUST00000146215	1.274	0.0127162	0.276809	up	4:-:129654304-129656726	MERGE.28623	4:-:129643980-129672767	4:-:129654304-129656726	ENSMUSG00000003731	16650	O35345	Kpna6	Importin subunit alpha-7 [Source:UniProtKB/Swiss-Prot;Acc:O35345]	1.12083	1.42747	1.19767	0.6238	0.90392	0.87758
ENSMUST00000155811	5.21807	0.0127137	0.276809	up	2:-:105966709-106002008	MERGE.22935	2:-:105966709-106003549	2:-:105966709-106002008	ENSMUSG00000027166	99349	Q91ZF0	Dnajc24	DnaJ heat shock protein family (Hsp40) member C24 [Source:HGNC Symbol;Acc:HGNC:26979]	0.68555	0.43138	2.0935	0.4479	0	0
ENSMUST00000161106	6.05615	0.0126995	0.276809	up	1:+:75168646-75171625	MERGE.981	1:+:75168646-75171629	1:+:75168646-75171625	ENSMUSG00000026197	68818	Q91X58	Zfand2b	zinc finger, AN1 type domain 2B [Source:MGI Symbol;Acc:MGI:1916068]	1.66296	1.89288	1.34201	0	1.4789	0
ENSMUST00000159949	2.56293	0.0126796	0.276809	up	15:+:76576405-76591823	MERGE.14153	15:+:76576358-76607601	15:+:76576405-76591823	ENSMUSG00000022550	268822	E9PUK2	Adck5	aarF domain containing kinase 5 [Source:HGNC Symbol;Acc:HGNC:21738]	0.88113	0.90837	1.03037	0.28718	0.82555	0.07088
ENSMUST00000171041	3.05847	0.0126767	0.276809	up	11:-:71009933-71019841	MERGE.6232	11:-:71007164-71019841	11:-:71009933-71019841	ENSMUSG00000018442	116891	Q8BNI4	Derl2	Derlin-2 [Source:UniProtKB/Swiss-Prot;Acc:Q8BNI4]	7.18363	2.12916	17.1065	0.74707	1.39933	0.85958
ENSMUST00000155661	5.25513	0.0126532	0.276809	up	16:+:44347414-44370768	MERGE.15838	16:+:44347121-44388497	16:+:44347414-44370768	ENSMUSG00000043065	212514	Q8C804	Spice1	Spindle and centriole-associated protein 1 [Source:UniProtKB/Swiss-Prot;Acc:Q8C804]	0.44454	1.02938	0.9085	0.61718	0	0
ENSMUST00000227478	1.14826	0.012631	0.276705	up	15:+:76477445-76500972	MERGE.14135	15:+:76477422-76502655	15:+:76477445-76500972	ENSMUSG00000022556	15499	A0A075F882	Hsf1	heat shock factor 1	1.41477	1.84341	1.32304	0.78017	0.79112	1.11789
ENSMUST00000123296	1.26904	0.0126108	0.276411	up	7:-:122090056-122101851	MERGE.36764	7:-:122083669-122101886	7:-:122090056-122101851	ENSMUSG00000030869	70316	Q9CR21	Ndufab1	NADH dehydrogenase (ubiquinone) 1, alpha/beta subcomplex, 1 [Source:MGI Symbol;Acc:MGI:1917566]	13.7985	17.1113	14.3046	4.7045	4.84395	11.0008
ENSMUST00000018700	1.15298	0.0125946	0.276331	up	11:+:70018728-70045532	MERGE.6172	11:+:70017085-70045532	11:+:70018728-70045532	ENSMUSG00000020886	13385	Q62108	Dlg4	Disks large homolog 4 [Source:UniProtKB/Swiss-Prot;Acc:Q62108]	3.23343	2.15042	3.04388	1.00081	1.62227	1.53686
ENSMUST00000085017	5.7804	0.0125607	0.276099	up	7:+:92561149-92582294	MERGE.36198	7:+:92561149-92582294	7:+:92561149-92582294	ENSMUSG00000030613	66365	Q8C3X2	Ccdc90b	Coiled-coil domain-containing protein 90B, mitochondrial [Source:UniProtKB/Swiss-Prot;Acc:Q8C3X2]	0.6699	0.85247	1.29122	0	0	0.72298
ENSMUST00000140576	6.08046	0.0125607	0.276099	up	16:+:20672823-20679271	MERGE.15424	16:+:20668313-20692884	16:+:20672823-20679271	ENSMUSG00000045983	208643	Q6NZJ6	Eif4g1	Eukaryotic translation initiation factor 4 gamma 1 [Source:UniProtKB/Swiss-Prot;Acc:Q6NZJ6]	3.5287	2.02869	2.90576	2.60557	0	0
ENSMUST00000028915	1.92491	0.0125566	0.276099	up	2:-:144542265-144550869	MERGE.23649	2:-:144542265-144550869	2:-:144542265-144550869	ENSMUSG00000027428	26450	Q80YU9	Rbbp9	retinoblastoma binding protein 9, serine hydrolase [Source:MGI Symbol;Acc:MGI:1347074]	3.1329	4.56058	1.22571	0.72324	0.89316	0.97111
ENSMUST00000226042	1.93504	0.012546	0.276099	up	13:+:108044486-108048239	MERGE.11537	13:+:108044446-108049173	13:+:108044486-108048239	ENSMUSG00000071180	75616	Q3UTD9	Smim15	small integral membrane protein 15	1.21375	1.50089	4.19335	0.81682	0.71455	0.67881
ENSMUST00000110399	4.50448	0.012503	0.275698	up	12:+:76765575-76783147	MERGE.8901	12:+:76765538-76921412	12:+:76765575-76783147	ENSMUSG00000090258	211151	Q6DG52	Churc1	Protein Churchill [Source:UniProtKB/Swiss-Prot;Acc:Q6DG52]	0.40448	0.85856	0.56454	0.4854	0	0
ENSMUST00000009831	2.85614	0.0124614	0.275685	up	7:-:31032763-31042146	MERGE.35440	7:-:31032722-31042481	7:-:31032763-31042146	ENSMUSG00000009687	18301	Q3TDW1	Fxyd5	FXYD domain-containing ion transport regulator 5 [Source:UniProtKB/Swiss-Prot;Acc:P97808]	0.71862	2.93808	1.07984	0.25309	0.50153	0.15825
ENSMUST00000006377	1.17566	0.0124517	0.275555	up	4:+:141444654-141467225	MERGE.29091	4:+:141444654-141467930	4:+:141444654-141467225	ENSMUSG00000006215	22642	A6H6B9	Zbtb17	zinc finger and BTB domain containing 17 [Source:MGI Symbol;Acc:MGI:107410]	2.81557	4.22251	3.60077	2.3602	1.24837	1.56002
ENSMUST00000199093	4.78075	0.0124506	0.275555	up	5:+:64103390-64110601	MERGE.30442	5:+:64092950-64128351	5:+:64103390-64110601	ENSMUSG00000029171	66681	Q7TSV4	Pgm1	Phosphoglucomutase-2 [Source:UniProtKB/Swiss-Prot;Acc:Q7TSV4]	0.50724	0.53934	0.52573	0	0	0.47416
ENSMUST00000201998	1.56582	0.0124293	0.27545	up	5:-:135449749-135489258	MERGE.31889	5:-:135406531-135545120	5:-:135449749-135489258	ENSMUSG00000039959	215114	Q8VD75	Hip1	Huntingtin-interacting protein 1 [Source:UniProtKB/Swiss-Prot;Acc:Q8VD75]	1.82039	1.89548	1.91424	1.26983	0.47749	1.2627
ENSMUST00000069937	2.04506	0.0124192	0.27545	up	5:-:92006074-92043041	MERGE.30795	5:-:92006074-92043042	5:-:92006074-92043041	ENSMUSG00000029403	53886	Q9QUK0	Cdkl2	Cyclin-dependent kinase-like 2 [Source:UniProtKB/Swiss-Prot;Acc:Q9QUK0]	2.65777	1.59373	1.75205	0.43448	0.32603	1.31037
ENSMUST00000025850	1.02829	0.0123793	0.275253	up	19:+:5447703-5455945	MERGE.19745	19:+:5447703-5455945	19:+:5447703-5455945	ENSMUSG00000024912	14283	Q3UMK5	Fosl1	fos-like antigen 1	2.00718	2.17715	2.14034	1.05831	1.43032	1.43302
ENSMUST00000134524	1.45834	0.0123707	0.275238	up	4:+:136311591-136329501	MERGE.28942	4:+:136310942-136359612	4:+:136311591-136329501	ENSMUSG00000066037	74326	Q3U8W9	Hnrnpr	heteroous nuclear ribonucleoprotein R isoform a [Source:RefSeq peptide;Acc:NP_001342111]	0.89244	1.03328	0.97428	0.48389	0.95032	0.35658
ENSMUST00000222749	1.46496	0.0123148	0.275045	up	13:+:73938152-73940787	MERGE.11001	13:+:73912487-73960895	13:+:73938152-73940787	ENSMUSG00000057649	105246	Q3UQU0	Brd9	bromodomain containing 9	1.07913	0.75623	0.69044	0.60455	0.39639	0.43358
ENSMUST00000173407	5.35054	0.0123045	0.274981	up	13:-:66917044-66932708	MERGE.10898	13:-:66906968-66933088	13:-:66917044-66932708	ENSMUSG00000021519	66410	Q8R3J4	Mterf3	Transcription termination factor 3, mitochondrial [Source:UniProtKB/Swiss-Prot;Acc:Q8R3J4]	0.74311	0.20076	0.95466	0.25849	0	0
ENSMUST00000204206	1.7562	0.012286	0.274811	up	6:+:67271879-67281820	MERGE.33403	6:+:67206178-67297736	6:+:67271879-67281820	ENSMUSG00000036371	66870	Q9CY58	Serbp1	Plasminogen activator inhibitor 1 RNA-binding protein [Source:UniProtKB/Swiss-Prot;Acc:Q9CY58]	0.92198	1.55412	1.86066	0.61123	0.43528	0.87582
ENSMUST00000137618	1.44041	0.0122702	0.274717	up	4:-:141916289-141922426	MERGE.29120	4:-:141890438-142015082	4:-:141916289-141922426	ENSMUSG00000051435	329977	A6PWD2	Fhad1	Forkhead-associated domain-containing protein 1 [Source:UniProtKB/Swiss-Prot;Acc:A6PWD2]	1.12575	1.23099	0.93486	0.57433	0.45104	0.86919
ENSMUST00000129203	2.54566	0.012247	0.274717	up	11:-:120369881-120370888	MERGE.7925	11:-:120369055-120378764	11:-:120369881-120370888	ENSMUSG00000025384	71885	A2ACJ2	Faap100	Fanconi anemia core complex-associated protein 100 [Source:UniProtKB/Swiss-Prot;Acc:A2ACJ2]	1.16747	0.41591	0.60165	0.17993	0.2507	0.14766
ENSMUST00000199727	1.3332	0.0122204	0.274717	up	3:+:157947239-158007428	MERGE.27008	3:+:157946961-158008034	3:+:157947239-158007428	ENSMUSG00000039988	433667	Q3UX43	Ankrd13c	Ankyrin repeat domain-containing protein 13C [Source:UniProtKB/Swiss-Prot;Acc:Q3UX43]	1.14219	1.50526	0.9868	0.43173	0.60245	0.79127
ENSMUST00000207554	1.55473	0.0122095	0.274717	up	7:-:44915833-44929462	MERGE.35595	7:-:44894305-44929496	7:-:44915833-44929462	ENSMUSG00000060279	11771	P17426	Ap2a1	AP-2 complex subunit alpha-1 [Source:UniProtKB/Swiss-Prot;Acc:P17426]	0.74004	0.97923	1.2403	0.73759	0.52703	0.35476
ENSMUST00000062686	1.83899	0.0122072	0.274717	up	8:+:4238761-4247897	MERGE.37482	8:+:4238740-4251423	8:+:4238761-4247897	ENSMUSG00000002948	26400	Q8CE90	Map2k7	Dual specificity mitogen-activated protein kinase kinase 7 [Source:UniProtKB/Swiss-Prot;Acc:Q8CE90]	1.20475	2.1619	0.61083	0.43562	0.34989	0.48967
ENSMUST00000139339	1.51736	0.0121593	0.274525	up	12:+:32965406-32969446	MERGE.8346	12:+:32953891-32979860	12:+:32965406-32969446	ENSMUSG00000020570	19027	O09117	Sypl	synaptophysin-like protein [Source:MGI Symbol;Acc:MGI:108081]	0.76061	1.08246	1.26708	0.7342	0.46449	0.48388
ENSMUST00000133934	1.83323	0.0121557	0.274525	up	2:-:24926323-24935174	MERGE.21497	2:-:24925352-24935252	2:-:24926323-24935174	ENSMUSG00000026972	215705	Q99KN1	Arrdc1	Arrestin domain-containing protein 1 [Source:UniProtKB/Swiss-Prot;Acc:Q99KN1]	0.96702	1.15116	1.82494	0.56283	1.0266	0.30393
ENSMUST00000120344	6.92244	0.0121494	0.274525	up	10:+:86022189-86048323	MERGE.4193	10:+:86021906-86051873	10:+:86022189-86048323	ENSMUSG00000001786	69754	Q3U7U3	Fbxo7	Mus musculus F-box protein 7 (Fbxo7), transcript variant 3, mRNA. [Source:RefSeq mRNA;Acc:NM_001347151]	3.93346	2.87002	4.05608	0	0	2.32905
ENSMUST00000134668	4.768	0.0120631	0.273994	up	2:-:36117768-36136615	MERGE.22003	2:-:36116079-36189587	2:-:36117768-36136615	ENSMUSG00000026889	67889	Q9CR83	Rbm18	Mus musculus RNA binding motif protein 18 (Rbm18), transcript variant 5, mRNA. [Source:RefSeq mRNA;Acc:NM_001355579]	0.59352	0.54097	0.72321	0	0	0.53392
ENSMUST00000199617	5.05373	0.0120537	0.273946	up	5:+:30666998-30674386	MERGE.29966	5:+:30666777-30681637	5:+:30666998-30674386	ENSMUSG00000029177	12615	O35216	Cenpa	Histone H3-like centromeric protein A [Source:UniProtKB/Swiss-Prot;Acc:O35216]	0.70867	0.75739	0.8011	0.80551	0	0
ENSMUST00000162250	1.9454	0.0120061	0.273571	up	7:-:31032730-31039046	MERGE.35440	7:-:31032722-31042481	7:-:31032730-31039046	ENSMUSG00000009687	18301	Q3TDW1	Fxyd5	FXYD domain-containing ion transport regulator 5 [Source:UniProtKB/Swiss-Prot;Acc:P97808]	1.98362	1.12744	3.19565	1.1065	0.50341	0.78362
ENSMUST00000058183	1.42827	0.0119977	0.273431	up	4:-:11051045-11076204	MERGE.27107	4:-:11051045-11076205	4:-:11051045-11076204	ENSMUSG00000050323	76947	A2AIL4	Ndufaf6	NADH dehydrogenase (ubiquinone) complex I, assembly factor 6 [Source:UniProtKB/Swiss-Prot;Acc:A2AIL4]	2.77493	1.91033	2.48524	0.7722	1.64005	1.36039
ENSMUST00000212426	7.62135	0.0119784	0.27329	up	8:+:75109576-75127693	MERGE.38784	8:+:75109569-75128439	8:+:75109576-75127693	ENSMUSG00000005410	17218	Q52KC3	Mcm5	minichromosome maintenance complex component 5 [Source:MGI Symbol;Acc:MGI:103197]	5.95903	2.98266	5.32414	0	0	2.45624
ENSMUST00000085664	5.94082	0.0119696	0.27329	up	10:+:81718919-81721468	MERGE.4094	10:+:81704825-81726686	10:+:81718919-81721468	ENSMUSG00000096795	73610	A0A0J9YUD4	Zfp433	zinc finger protein 433 [Source:MGI Symbol;Acc:MGI:1920860]	1.10702	0.96853	0.84979	0.97226	0	0
ENSMUST00000224217	2.51813	0.0119506	0.273114	up	13:+:77708717-78164225	MERGE.11101	13:+:77702033-78166235	13:+:77708717-78164225	ENSMUSG00000064138	68675	Q3TNH5	Fam172a	family with sequence similarity 172, member A	1.03708	1.65033	5.47523	0.46254	0.5949	0.44494
ENSMUST00000151001	2.05187	0.0118993	0.272548	up	4:+:136143864-136144716	MERGE.28936	4:+:136143497-136147320	4:+:136143864-136144716	ENSMUSG00000007872	15903	Q545W1	Id3	DNA-binding protein inhibitor ID-3 [Source:UniProtKB/Swiss-Prot;Acc:P41133]	0.74526	0.87701	0.64688	0.47427	0.11937	0.35872
ENSMUST00000107729	1.39777	0.0118618	0.272146	up	7:-:45806637-45814311	MERGE.35673	7:-:45806637-45814581	7:-:45806637-45814311	ENSMUSG00000003269	19158	P63034	Cyth2	Cytohesin-2 [Source:UniProtKB/Swiss-Prot;Acc:P63034]	2.60578	5.41235	2.7461	1.30434	1.73367	1.28638
ENSMUST00000112312	1.52154	0.0118522	0.272107	up	5:+:113772803-113778273	MERGE.31262	5:+:113772748-113778288	5:+:113772803-113778273	ENSMUSG00000025825	66383	Q9D7P6	Iscu	Iron-sulfur cluster assembly enzyme ISCU, mitochondrial [Source:UniProtKB/Swiss-Prot;Acc:Q9D7P6]	19.4548	12.9462	20.4285	4.52239	4.49961	11.9179
ENSMUST00000173689	3.87521	0.0118466	0.272107	up	10:+:67185750-67256318	MERGE.3692	10:+:67096125-67256326	10:+:67185750-67256318	ENSMUSG00000037876	108829	Q69ZK6	Jmjd1c	Probable JmjC domain-containing histone demethylation protein 2C [Source:UniProtKB/Swiss-Prot;Acc:Q69ZK6]	1.07351	2.17905	1.16113	0.05377	0.79819	0.03444
ENSMUST00000217733	4.2163	0.0118444	0.272107	up	10:-:128490861-128493854	MERGE.4805	10:-:128490860-128494145	10:-:128490861-128493854	ENSMUSG00000090841	17904	Q60605	Myl6	myosin, light polypeptide 6, alkali, smooth muscle and non-muscle	0.37839	1.18913	0.82359	0.34522	0.00755	0.04444
ENSMUST00000144834	2.95475	0.0118442	0.272107	up	11:-:106991938-106999450	MERGE.7508	11:-:106988629-106999541	11:-:106991938-106999450	ENSMUSG00000018362	16647	P52293	Kpna2	Importin subunit alpha-1 [Source:UniProtKB/Swiss-Prot;Acc:P52293]	4.43432	2.80948	1.55726	1.65043	0.55018	0.1302
ENSMUST00000150925	1.61512	0.011839	0.272107	up	16:-:17926266-17927887	MERGE.15353	16:-:17925211-17928219	16:-:17926266-17927887	ENSMUSG00000003528	13358	Q8JZU2	Slc25a1	Tricarboxylate transport protein, mitochondrial [Source:UniProtKB/Swiss-Prot;Acc:Q8JZU2]	3.9956	7.39959	3.97583	1.33186	2.88888	2.05938
ENSMUST00000151609	2.80094	0.0118276	0.272107	up	17:+:8988357-9008318	MERGE.16523	17:+:8988333-9008319	17:+:8988357-9008318	ENSMUSG00000023873	66931	Q9CVW1	1700010I14Rik	RIKEN cDNA 1700010I14 gene [Source:MGI Symbol;Acc:MGI:1914181]	2.21883	1.63941	1.90861	0.14014	0.24451	1.28011
ENSMUST00000131700	1.23928	0.0118119	0.272107	up	8:+:84689269-84696924	MERGE.38981	8:+:84686307-84699808	8:+:84689269-84696924	ENSMUSG00000001909	212528	A0A0R4IZW7	Trmt1	tRNA methyltransferase 1 [Source:MGI Symbol;Acc:MGI:1289155]	0.62886	0.49171	0.62658	0.35795	0.44459	0.36449
ENSMUST00000057198	1.99777	0.0117877	0.272107	up	3:-:127869680-127896288	MERGE.26639	3:-:127869058-127896324	3:-:127869680-127896288	ENSMUSG00000050549	70617	Q9CZL2	Fam241a	Uncharacterized protein FAM241A [Source:UniProtKB/Swiss-Prot;Acc:Q9CZL2]	1.54295	1.37718	0.5214	0.61126	0.3211	0.26358
ENSMUST00000167196	7.04712	0.0117868	0.272107	up	11:-:82900780-82904289	MERGE.6654	11:-:82900768-82908411	11:-:82900780-82904289	ENSMUSG00000020692	217011	Q8VEJ4	Nle1	Notchless protein homolog 1 [Source:UniProtKB/Swiss-Prot;Acc:Q8VEJ4]	7.52592	5.84204	1.10894	0	0	0.66005
ENSMUST00000112721	5.53514	0.0117648	0.271911	up	X:-:150571508-150588096	MERGE.43925	X:-:150519519-150589868	X:-:150571508-150588096	ENSMUSG00000025269	77622	A2AFM3	Apex2	DNA-(apurinic or apyrimidinic site) lyase 2 [Source:UniProtKB/Swiss-Prot;Acc:Q68G58]	0.35053	0.68769	0.5892	0	0	0.3831
ENSMUST00000142808	4.86288	0.0117093	0.271126	up	4:+:144893137-144919898	MERGE.29270	4:+:144892827-144928209	4:+:144893137-144919898	ENSMUSG00000066026	20148	O88876	Dhrs3	Short-chain dehydrogenase/reductase 3 [Source:UniProtKB/Swiss-Prot;Acc:O88876]	0.93319	0.35001	0.72432	0.47731	0	0
ENSMUST00000119905	2.684	0.011687	0.270973	up	9:+:70012565-70022737	MERGE.41655	9:+:70012550-70022866	9:+:70012565-70022737	ENSMUSG00000033543	235459	Q3TN86	Gtf2a2	Transcription initiation factor IIA subunit 2 [Source:UniProtKB/Swiss-Prot;Acc:Q80ZM7]	0.72479	0.7049	1.69168	0.19968	0.1214	0.45967
ENSMUST00000176460	5.14113	0.0116839	0.270973	up	12:+:85912560-85929939	MERGE.9140	12:+:85815248-86069779	12:+:85912560-85929939	ENSMUSG00000012609	320244	Q8CHB8	Ttll5	tubulin tyrosine ligase-like family, member 5 [Source:MGI Symbol;Acc:MGI:2443657]	0.41983	0.72913	0.93972	0	0	0.45786
ENSMUST00000107429	3.36587	0.0116356	0.270789	up	3:-:89408730-89411781	MERGE.25843	3:-:89400876-89411870	3:-:89408730-89411781	ENSMUSG00000042642	319945	Q8R123	Flad1	FAD synthase Molybdenum cofactor biosynthesis protein-like region FAD synthase region [Source:UniProtKB/Swiss-Prot;Acc:Q8R123]	0.63453	0.94795	0.4313	0.03845	0.14285	0.22838
ENSMUST00000222462	1.11804	0.0114779	0.26987	up	13:-:64366479-64370306	MERGE.10772	13:-:64359337-64370890	13:-:64366479-64370306	ENSMUSG00000021477	13039	Q543M3	Ctsl	cathepsin L	2.4285	2.13871	2.00998	1.98964	1.15396	1.36541
ENSMUST00000103426	3.45481	0.0114245	0.269334	up	12:-:113420741-113422730	MERGE.9690	12:-:113418558-113430692	12:-:113420741-113422730	ENSMUSG00000076617	16019	A0A075B6A0,P01872,Q924R3,Q924R1,Q924Q7,Q924Q6,Q924R4,Q924Q3,Q924R8,Q924Q9,Q924Q8,A0A075B5P6	Ighm	immunoglobulin heavy constant mu [Source:HGNC Symbol;Acc:HGNC:5541]	0.47105	0.25172	0.90707	0.15125	0.01686	0.08511
ENSMUST00000161918	8.60479	0.011424	0.269334	up	3:+:90052871-90062445	MERGE.25890	3:+:89998760-90068347	3:+:90052871-90062445	ENSMUSG00000027942	73545	A0A0R4J089	4933434E20Rik	RIKEN cDNA 1700094D03 gene	21.633	22.7177	21.9056	0	18.083	0
ENSMUST00000144013	1.10658	0.0113563	0.268942	up	2:+:156506394-156514158	MERGE.23996	2:+:156420909-156543214	2:+:156506394-156514158	ENSMUSG00000027624	13821	Q9Z2H5	Epb41l1	band 4.1-like protein 1 isoform d [Source:RefSeq peptide;Acc:NP_001278051]	1.98644	2.12048	2.66406	1.78183	1.29787	1.53878
ENSMUST00000218008	1.35416	0.0112734	0.268185	up	11:+:69340771-69341896	MERGE.6108	11:+:69340456-69342641	11:+:69340771-69341896	ENSMUSG00000043419	80515	A0A140LJC4,F1SW11,A0A140LI80	Chd3os	chromodomain helicase DNA binding protein 3, opposite strand [Source:MGI Symbol;Acc:MGI:1915359]	3.72609	2.78788	1.83272	1.11147	1.70504	1.45528
ENSMUST00000142610	5.96717	0.0112395	0.267791	up	15:+:76710643-76715052	MERGE.14176	15:+:76710623-76717699	15:+:76710643-76715052	ENSMUSG00000033728	223664	Q8VC16	Lrrc14	Mus musculus leucine rich repeat containing 14 (Lrrc14), transcript variant 4, mRNA. [Source:RefSeq mRNA;Acc:NM_001358893]	0.7286	1.0369	1.18642	0	0.74862	0
ENSMUST00000202421	1.00815	0.0112389	0.267791	up	5:-:31516499-31526731	MERGE.30053	5:-:31514564-31527807	5:-:31516499-31526731	ENSMUSG00000053134	72195	Q9CZV5	Supt7l	STAGA complex 65 subunit gamma [Source:UniProtKB/Swiss-Prot;Acc:Q9CZV5]	1.35424	1.1102	1.72795	0.90888	0.87719	0.71728
ENSMUST00000152227	8.18297	0.0112209	0.267791	up	15:-:81992523-82016163	MERGE.14384	15:-:81992523-82033862	15:-:81992523-82016163	ENSMUSG00000022472	28075	Q9CQT7	Desi1	Desumoylating isopeptidase 1 [Source:UniProtKB/Swiss-Prot;Acc:Q9CQT7]	4.31769	6.29062	8.02606	0	3.7962	0
ENSMUST00000047768	1.25441	0.011194	0.267791	up	8:-:53586867-53639065	MERGE.38272	8:-:53586867-53639065	8:-:53586867-53639065	ENSMUSG00000039396	234258	Q8K203	Neil3	Endonuclease 8-like 3 [Source:UniProtKB/Swiss-Prot;Acc:Q8K203]	1.0165	1.41785	1.21948	0.97222	0.48599	0.63452
ENSMUST00000019169	5.54412	0.0111677	0.267642	up	8:+:71367217-71369732	MERGE.38686	8:+:71366848-71369732	8:+:71367217-71369732	ENSMUSG00000002395	67023	Q9CQ56	Use1	unconventional SNARE in the ER 1 homolog (S. cerevisiae) [Source:MGI Symbol;Acc:MGI:1914273]	1.62592	1.58912	1.3462	0.01322	0	1.21519
ENSMUST00000151446	2.02276	0.0111282	0.267207	up	11:-:6265637-6267772	MERGE.5022	11:-:6258919-6267772	11:-:6265637-6267772	ENSMUSG00000004393	52513	Q9D0R4	Ddx56	Probable ATP-dependent RNA helicase DDX56 [Source:UniProtKB/Swiss-Prot;Acc:Q9D0R4]	1.07395	2.67814	1.39001	0.50247	1.08722	0.37424
ENSMUST00000035157	1.11526	0.0110415	0.266391	up	9:-:103188032-103202137	MERGE.42196	9:-:103188032-103230444	9:-:103188032-103202137	ENSMUSG00000032553	20818	P47758	Srprb	Signal recognition particle receptor subunit beta [Source:UniProtKB/Swiss-Prot;Acc:P47758]	12.5418	11.0969	9.83506	7.85639	4.84685	3.46301
ENSMUST00000024260	1.02001	0.0108463	0.26518	up	9:+:106453842-106464012	MERGE.42277	9:+:106453291-106464012	9:+:106453842-106464012	ENSMUSG00000023495	59092	A0A0R4J044	Pcbp4	poly(rC) binding protein 4 [Source:HGNC Symbol;Acc:HGNC:8652]	2.71601	3.81663	3.34177	2.18603	1.50282	1.74843
ENSMUST00000093833	1.37949	0.0108395	0.26518	up	9:+:57537528-57543182	MERGE.41317	9:+:57537528-57543184	9:+:57537528-57543182	ENSMUSG00000032305	78323	Q14DQ1	Fam219b	Protein FAM219B [Source:UniProtKB/Swiss-Prot;Acc:Q14DQ1]	1.02152	1.32535	2.2953	0.72989	0.71293	0.6528
ENSMUST00000160591	1.11225	0.0107731	0.264911	up	1:-:161045183-161070607	MERGE.2140	1:-:161040601-161070658	1:-:161045183-161070607	ENSMUSG00000026709	226539	Q8BIP0	Dars2	Aspartate--tRNA ligase, mitochondrial [Source:UniProtKB/Swiss-Prot;Acc:Q8BIP0]	0.78035	0.72181	0.61867	0.41955	0.58013	0.44828
ENSMUST00000136383	1.81514	0.0107365	0.26445	up	11:-:70645915-70646899	MERGE.6216	11:-:70644196-70647479	11:-:70645915-70646899	ENSMUSG00000014606	67863	Q9CR62	Slc25a11	solute carrier family 25 (mitochondrial carrier oxoglutarate carrier), member 11 [Source:MGI Symbol;Acc:MGI:1915113]	2.25411	2.76039	1.4989	0.62425	1.54292	0.84003
ENSMUST00000126558	2.00145	0.0107333	0.26445	up	4:-:123127701-123139025	MERGE.28394	4:-:123127115-123139951	4:-:123127701-123139025	ENSMUSG00000028651	56031	Q9QZH3	Ppie	Peptidyl-prolyl cis-trans isomerase E [Source:UniProtKB/Swiss-Prot;Acc:Q9QZH3]	1.44667	5.11577	2.88408	1.29198	0.78267	0.88246
ENSMUST00000110893	1.03635	0.0107302	0.26445	up	1:-:191045826-191062932	MERGE.2682	1:-:191029472-191062932	1:-:191045826-191062932	ENSMUSG00000026632	68972	Q3U1C6	Tatdn3	Mus musculus TatD DNase domain containing 3 (Tatdn3), transcript variant 4, mRNA. [Source:RefSeq mRNA;Acc:NM_001357166]	2.88933	2.85778	2.73772	2.29089	1.76317	1.25334
ENSMUST00000207555	1.09201	0.0107239	0.264403	up	7:+:44997689-45002401	MERGE.35599	7:+:44997648-45002848	7:+:44997689-45002401	ENSMUSG00000003184	54131	P70671	Irf3	interferon regulatory factor 3 [Source:MGI Symbol;Acc:MGI:1859179]	3.69779	2.36013	2.89139	2.1467	1.34213	1.52292
ENSMUST00000111548	1.20191	0.010664	0.263985	up	6:+:149141516-149145132	MERGE.34746	6:+:149139849-149151171	6:+:149141516-149145132	ENSMUSG00000039958	320204	Q80ZM3	Etfbkmt	Electron transfer flavoprotein beta subunit lysine methyltransferase [Source:UniProtKB/Swiss-Prot;Acc:Q80ZM3]	0.67075	0.8214	0.91993	0.48458	0.53114	0.56811
ENSMUST00000218036	1.27921	0.010657	0.263915	up	10:-:80796099-80797888	MERGE.4011	10:-:80796099-80804342	10:-:80796099-80797888	ENSMUSG00000035278	78670	Q9D240	Plekhj1	pleckstrin homology domain containing, family J member 1	0.71244	0.68964	0.70673	0.54114	0.47277	0.37036
ENSMUST00000138886	1.96559	0.0106337	0.263818	up	7:+:30232932-30233382	MERGE.35390	7:+:30231948-30233390	7:+:30232932-30233382	ENSMUSG00000019738	69920	P60898	Polr2i	DNA-directed RNA polymerase II subunit RPB9 [Source:UniProtKB/Swiss-Prot;Acc:P60898]	2.87894	1.46516	1.36742	0.75272	0.92734	0.55734
ENSMUST00000145175	1.72758	0.0105982	0.263481	up	15:-:37945153-37960849	MERGE.13742	15:-:37923952-37961318	15:-:37945153-37960849	ENSMUSG00000022292	382985	Q6PEE3	Rrm2b	Mus musculus ribonucleotide reductase M2 B (TP53 inducible) (Rrm2b), transcript variant 3, mRNA. [Source:RefSeq mRNA;Acc:NM_001357023]	0.47042	0.49927	0.76248	0.27818	0.29183	0.23021
ENSMUST00000147321	1.20669	0.0105759	0.263314	up	16:-:23113995-23114744	MERGE.15517	16:-:23107773-23127737	16:-:23113995-23114744	ENSMUSG00000022881	106344	Q99J62	Rfc4	replication factor C (activator 1) 4 [Source:MGI Symbol;Acc:MGI:2146571]	2.26917	3.48752	3.08126	2.21289	2.04617	1.46224
ENSMUST00000108164	1.04637	0.0105031	0.26248	up	7:-:30555445-30559838	MERGE.35418	7:-:30555441-30559838	7:-:30555445-30559838	ENSMUSG00000036845	75660	Q9D8N6	Lin37	lin-37 DREAM MuvB core complex component [Source:HGNC Symbol;Acc:HGNC:33234]	2.33658	3.39755	2.82929	1.60928	1.68828	1.8241
ENSMUST00000170050	1.53446	0.0104415	0.262004	up	15:+:34083319-34136811	MERGE.13656	15:+:34082694-34145624	15:+:34083319-34136811	ENSMUSG00000022255	67154	Q80WJ7	Mtdh	Protein LYRIC [Source:UniProtKB/Swiss-Prot;Acc:Q80WJ7]	2.66484	4.48699	2.30193	1.90969	0.88877	1.41255
ENSMUST00000127698	2.1836	0.0103356	0.261102	up	10:-:22703879-22731447	MERGE.3090	10:-:22703879-22731938	10:-:22703879-22731447	ENSMUSG00000071359	237336	P62340	Tbpl1	TATA box-binding protein-like protein 1 [Source:UniProtKB/Swiss-Prot;Acc:P62340]	11.5208	3.8298	16.0029	2.34226	1.6909	2.12306
ENSMUST00000200857	1.06231	0.0102866	0.260505	up	5:+:31249355-31251563	MERGE.29994	5:+:31240864-31251566	5:+:31249355-31251563	ENSMUSG00000029148	192292	Q99J45	Nrbp1	Mus musculus nuclear receptor binding protein 1 (Nrbp1), transcript variant 1, mRNA. [Source:RefSeq mRNA;Acc:NM_001347326]	1.84009	2.39516	1.59669	1.10324	1.26866	1.19189
ENSMUST00000134261	5.16434	0.0101389	0.259193	up	4:-:148146118-148151925	MERGE.29294	4:-:148145716-148152140	4:-:148146118-148151925	ENSMUSG00000055401	50762	Q9QZN4	Fbxo6	F-box only protein 6 [Source:UniProtKB/Swiss-Prot;Acc:Q9QZN4]	1.38971	0.84956	0.7208	0.75179	0	0.01306
ENSMUST00000205164	3.85142	0.0100502	0.258071	up	6:-:100233094-100286748	MERGE.33900	6:-:100228565-100287485	6:-:100233094-100286748	ENSMUSG00000072872	56353	Q8CCI5	Rybp	RING1 and YY1-binding protein [Source:UniProtKB/Swiss-Prot;Acc:Q8CCI5]	0.98481	0.17737	0.56754	0.13702	0.03055	0.0257
ENSMUST00000217777	5.54129	0.0100251	0.258015	up	10:-:95480834-95501927	MERGE.4385	10:-:95480805-95501940	10:-:95480834-95501927	ENSMUSG00000062981	67270	Q9CPV3	Mrpl42	mitochondrial ribosomal protein L42	2.4176	1.4225	2.48389	0	0	1.44296
ENSMUST00000173094	4.99007	0.0100151	0.257964	up	3:-:88923798-88931018	MERGE.25797	3:-:88920803-88951181	3:-:88923798-88931018	ENSMUSG00000068921	65111	G3X9M0	Dap3	28S ribosomal protein S29, mitochondrial [Source:UniProtKB/Swiss-Prot;Acc:Q9ER88]	1.82368	1.59999	0.99142	1.06383	0.01581	0.0133
ENSMUST00000150497	1.28448	0.00997871	0.257704	up	7:+:3617380-3620152	MERGE.34766	7:+:3617373-3661134	7:+:3617380-3620152	ENSMUSG00000035674	66091	Q9CQ91	Ndufa3	NADH dehydrogenase [ubiquinone] 1 alpha subcomplex subunit 3 [Source:UniProtKB/Swiss-Prot;Acc:Q9CQ91]	3.1938	2.38956	2.54161	1.79036	1.07829	1.88227
ENSMUST00000106647	2.19929	0.00997593	0.257704	up	7:+:112225890-112315415	MERGE.36612	7:+:112225856-112413106	7:+:112225890-112315415	ENSMUSG00000038244	320878	Q8BML1	Mical2	[F-actin]-monooxygenase MICAL2 [Source:UniProtKB/Swiss-Prot;Acc:Q8BML1]	1.82967	2.74264	3.10507	1.01272	1.36101	0.26272
ENSMUST00000113287	1.90783	0.00993248	0.257138	up	X:+:134059187-134086046	MERGE.43810	X:+:134059187-134086819	X:+:134059187-134086046	ENSMUSG00000031256	108062	Q8BIQ5	Cstf2	Cleavage stimulation factor subunit 2 [Source:UniProtKB/Swiss-Prot;Acc:Q8BIQ5]	8.18401	7.27985	3.63793	0.97457	1.70165	2.90697
ENSMUST00000217444	5.90938	0.00988581	0.257083	up	9:+:13246968-13292520	MERGE.40059	9:+:13246952-13292520	9:+:13246968-13292520	ENSMUSG00000079084	66396	Q6PG04	Ccdc82	Coiled-coil domain-containing protein 82 [Source:UniProtKB/Swiss-Prot;Acc:Q6PG04]	2.93568	2.77294	2.88212	0.35522	0	0.27949
ENSMUST00000074053	2.50241	0.00988315	0.257083	up	8:+:95825346-95826134	MERGE.39273	8:+:95719509-95826134	8:+:95825346-95826134	ENSMUSG00000061104	100041953	E9Q317	Sap18b	Sin3-associated polypeptide 18B [Source:MGI Symbol;Acc:MGI:3704317]	22.0554	21.8974	25.9192	2.83343	14.324	2.34874
ENSMUST00000138815	1.814	0.00986419	0.25699	up	2:+:103970141-103976142	MERGE.22849	2:+:103957986-103982556	2:+:103970141-103976142	ENSMUSG00000032698	16909	P25801	Lmo2	Rhombotin-2 [Source:UniProtKB/Swiss-Prot;Acc:P25801]	1.69766	2.79546	4.03574	1.5826	1.39545	0.68677
ENSMUST00000111973	3.50763	0.00977463	0.256083	up	5:-:117283139-117287583	MERGE.31402	5:-:117282654-117287625	5:-:117283139-117287583	ENSMUSG00000032959	23980	Q5EBQ2	Pebp1	phosphatidylethanolamine binding protein 1 [Source:MGI Symbol;Acc:MGI:1344408]	1.62041	2.61317	2.67647	0.08696	0.16156	1.34577
ENSMUST00000220931	2.73276	0.00971564	0.255557	up	12:+:84317127-84335438	MERGE.9079	12:+:84316852-84343723	12:+:84317127-84335438	ENSMUSG00000042472	52708	Q8BKX7	Zfp410	zinc finger protein 410	4.16055	1.7166	0.88176	0.53252	0.64972	0.16873
ENSMUST00000129342	1.54668	0.00948213	0.25432	up	4:-:129703164-129742297	MERGE.28625	4:-:129703164-129742303	4:-:129703164-129742297	ENSMUSG00000028790	20218	Q60749	Khdrbs1	KH domain-containing, RNA-binding, signal transduction-associated protein 1 [Source:UniProtKB/Swiss-Prot;Acc:Q60749]	10.6463	7.64076	13.6362	3.50015	2.09595	6.19484
ENSMUST00000159765	5.42376	0.00947681	0.25432	up	17:-:12913846-12915624	MERGE.16605	17:-:12857062-12960747	17:-:12913846-12915624	ENSMUSG00000057388	67681	Q9CQL5	Mrpl18	39S ribosomal protein L18, mitochondrial [Source:UniProtKB/Swiss-Prot;Acc:Q9CQL5]	1.61008	4.52059	3.74056	0	0	1.41823
ENSMUST00000025835	1.07177	0.00947452	0.25432	up	19:+:3323301-3385732	MERGE.19596	19:+:3323301-3385732	19:+:3323301-3385732	ENSMUSG00000024900	12894	P97742	Cpt1a	carnitine palmitoyltransferase 1a, liver	4.74726	2.6341	3.86995	2.10586	1.39317	1.92088
ENSMUST00000148791	1.11316	0.00947315	0.25432	up	2:+:29788271-29796002	MERGE.21712	2:+:29782130-29896014	2:+:29788271-29796002	ENSMUSG00000026798	227683	Q8BGB8	Coq4	Ubiquinone biosynthesis , mitochondrial [Source:UniProtKB/Swiss-Prot;Acc:Q8BGB8]	3.39771	4.88757	3.97343	2.32078	2.68953	2.57395
ENSMUST00000173409	1.41291	0.00945664	0.25432	up	6:+:73260360-73264269	MERGE.33483	6:+:73248382-73276911	6:+:73260360-73264269	ENSMUSG00000052738	56451	Q9WUM5	Suclg1	Succinate--CoA ligase [ADP/GDP-forming] subunit alpha, mitochondrial [Source:UniProtKB/Swiss-Prot;Acc:Q9WUM5]	2.08215	1.85109	1.32583	1.2804	1.08987	0.74236
ENSMUST00000177367	1.57312	0.00944573	0.25432	up	6:-:123283491-123289870	MERGE.34311	6:-:123281789-123289870	6:-:123283491-123289870	ENSMUSG00000030142	56619	Q4FK29	Clec4e	C-type lectin domain family 4 member E [Source:UniProtKB/Swiss-Prot;Acc:Q9R0Q8]	0.75446	0.9308	0.70833	0.3872	0.34528	0.52294
ENSMUST00000171877	1.59503	0.00943616	0.25432	up	4:+:115088708-115093894	MERGE.28174	4:+:115088708-115093899	4:+:115088708-115093894	ENSMUSG00000028716	67182	Q9CQH0	Pdzk1ip1	PDZK1-interacting protein 1 [Source:UniProtKB/Swiss-Prot;Acc:Q9CQH0]	1.78093	1.01711	2.29548	0.98007	0.98097	0.48774
ENSMUST00000200566	1.34561	0.00934369	0.253316	up	5:+:48372433-48388846	MERGE.30331	5:+:48327952-48433863	5:+:48372433-48388846	ENSMUSG00000029089	70592	A0A0G2JE33,A0A0G2JE98	5730480H06Rik	RIKEN cDNA 5730480H06 gene	0.50725	0.46984	0.6783	0.45258	0.29207	0.28298
ENSMUST00000142993	2.11183	0.00932356	0.253201	up	11:+:100623011-100626117	MERGE.7216	11:+:100574904-100627607	11:+:100623011-100626117	ENSMUSG00000017837	71966	Q9CR56	Nkiras2	NF-kappa-B inhibitor-interacting Ras-like protein 2 [Source:UniProtKB/Swiss-Prot;Acc:Q9CR56]	0.36281	0.62231	0.59532	0.21875	0.18756	0.14203
ENSMUST00000080089	8.21228	0.00928144	0.252882	up	18:+:3383225-3435385	MERGE.18339	18:+:3382988-3436700	18:+:3383225-3435385	ENSMUSG00000024231	71745	Q9D4H8	Cul2	Cullin-2 [Source:UniProtKB/Swiss-Prot;Acc:Q9D4H8]	5.66306	4.72547	8.18691	0	3.21042	0
ENSMUST00000071804	7.18111	0.00924315	0.25274	up	7:-:41372923-41393260	MERGE.35528	7:-:41372266-41499890	7:-:41372923-41393260	ENSMUSG00000056383	233168	Q4KL68	AI987944	expressed sequence AI987944 [Source:MGI Symbol;Acc:MGI:2142079]	1.72497	1.98546	3.0932	1.16247	0	0
ENSMUST00000106345	3.74555	0.00916381	0.251739	up	4:+:119195407-119201298	MERGE.28305	4:+:119195306-119201298	4:+:119195407-119201298	ENSMUSG00000028643	69216	Q99LQ4	Svbp	small vasohibin binding protein [Source:MGI Symbol;Acc:MGI:1916466]	0.79092	0.93099	0.68371	0.62727	0.0368	0.03096
ENSMUST00000167718	1.19609	0.00915394	0.251739	up	3:+:88297153-88321507	MERGE.25757	3:+:88297116-88321767	3:+:88297153-88321507	ENSMUSG00000001416	12462	Q3U4U6	Cct3	chaperonin containing Tcp1, subunit 3 (gamma) [Source:MGI Symbol;Acc:MGI:104708]	4.86344	3.0211	5.7007	2.27903	2.20366	1.74603
ENSMUST00000200284	1.36765	0.00914225	0.251727	up	5:-:109554709-109558936	MERGE.31119	5:-:109554709-109558993	5:-:109554709-109558936	ENSMUSG00000033467	57914	Q8CII9	Crlf2	cytokine receptor-like factor 2 isoform 1 [Source:RefSeq peptide;Acc:NP_001158207]	5.45479	5.49828	5.62381	3.25464	1.478	2.89421
ENSMUST00000056458	2.26455	0.00905408	0.250859	up	4:-:119300010-119320484	MERGE.28327	4:-:119300005-119320546	4:-:119300010-119320484	ENSMUSG00000060288	66101	Q9D868	Ppih	Peptidyl-prolyl cis-trans isomerase H [Source:UniProtKB/Swiss-Prot;Acc:Q9D868]	4.41889	3.15799	7.88952	0.92474	0.94764	2.64387
ENSMUST00000165754	2.90296	0.00903638	0.250799	up	9:-:123694416-123717625	MERGE.42787	9:-:123694416-123717697	9:-:123694416-123717625	ENSMUSG00000025245	93730	Q9JHQ5	Lztfl1	Leucine zipper transcription factor-like protein 1 [Source:UniProtKB/Swiss-Prot;Acc:Q9JHQ5]	1.14549	0.4357	0.32322	0.0397	0.22512	0.10847
ENSMUST00000160097	3.5726	0.00901575	0.25066	up	15:+:76351353-76352067	MERGE.14123	15:+:76351294-76354380	15:+:76351353-76352067	ENSMUSG00000022553	68877	Q9D0U6	Maf1	Repressor of RNA polymerase III transcription MAF1 homolog [Source:UniProtKB/Swiss-Prot;Acc:Q9D0U6]	0.49959	1.07423	0.61696	0.02979	0.23245	0.11176
ENSMUST00000077220	1.3285	0.00897896	0.250112	up	5:-:110103975-110108197	MERGE.31111	5:-:110103975-110108197	5:-:110103975-110108197	ENSMUSG00000033434	107999	A0A0R4J0Z0	Gtpbp6	GTP binding protein 6 (putative) [Source:HGNC Symbol;Acc:HGNC:30189]	1.58359	2.10464	2.29562	1.1591	0.7394	1.25738
ENSMUST00000150217	1.07356	0.00896437	0.249989	up	6:-:83051749-83054037	MERGE.33542	6:-:83051266-83057927	6:-:83051749-83054037	ENSMUSG00000068329	64704	Q9JIY5	Htra2	Serine protease HTRA2, mitochondrial [Source:UniProtKB/Swiss-Prot;Acc:Q9JIY5]	3.68635	2.82673	4.02251	2.08865	2.5137	2.07247
ENSMUST00000160134	8.70169	0.00893904	0.249904	up	15:+:6386779-6427765	MERGE.13468	15:+:6299788-6440712	15:+:6386779-6427765	ENSMUSG00000022150	13132	A0A0R4J104	Dab2	DAB2, clathrin adaptor protein [Source:HGNC Symbol;Acc:HGNC:2662]	26.2816	20.9698	25.13	12.433	0	0
ENSMUST00000084695	1.49164	0.00892195	0.249653	up	4:+:41755228-41758695	MERGE.27417	4:+:41755228-41758695	4:+:41755228-41758695	ENSMUSG00000036073	14430	Q03249	Galt	galactose-1-phosphate uridylyltransferase isoform 2 [Source:RefSeq peptide;Acc:NP_001289440]	0.98927	1.02757	2.04019	0.72912	0.56023	0.65064
ENSMUST00000115272	9.19252	0.00890345	0.249389	up	9:+:25252439-25308571	MERGE.40363	9:+:25252439-25308571	9:+:25252439-25308571	ENSMUSG00000001833	235072	O55131	Sept7	septin-7 isoform 2 [Source:RefSeq peptide;Acc:NP_001192296]	13.0886	26.2569	17.2048	6.40985	0	0
ENSMUST00000062677	1.55062	0.00889565	0.249389	up	11:-:60864452-60879272	MERGE.5874	11:-:60864452-60879272	11:-:60864452-60879272	ENSMUSG00000043284	216821	Q8BK08	Tmem11	Transmembrane protein 11, mitochondrial [Source:UniProtKB/Swiss-Prot;Acc:Q8BK08]	15.211	13.1046	18.7301	10.2679	3.32558	4.62245
ENSMUST00000218055	4.64067	0.00889257	0.249389	up	10:-:33919142-33951259	MERGE.3233	10:-:33919142-33951269	10:-:33919142-33951259	ENSMUSG00000039531	72580	Q3T9Z9	Zufsp	zinc finger with UFM1-specific peptidase domain	2.0804	1.25942	2.78431	0.17609	0.00577	0.51976
ENSMUST00000109709	1.80404	0.00886036	0.249231	up	2:+:154548927-154550003	MERGE.23870	2:+:154547085-154550003	2:+:154548927-154550003	ENSMUSG00000038523	75480	Q9DAQ3	1700003F12Rik	RIKEN cDNA 1700003F12 gene [Source:MGI Symbol;Acc:MGI:1922730]	1.80585	1.15663	1.25937	0.65756	0.33966	0.91755
ENSMUST00000125442	7.22765	0.00882936	0.248899	up	4:+:40722945-40728164	MERGE.27402	4:+:40722150-40757831	4:+:40722945-40728164	ENSMUSG00000028410	15502	P63037	Dnaja1	DnaJ homolog subfamily A member 1 [Source:UniProtKB/Swiss-Prot;Acc:P63037]	2.61979	6.77417	8.90538	0	1.5846	0
ENSMUST00000097957	1.09141	0.00881549	0.248899	up	7:-:141190926-141194005	MERGE.37314	7:-:141189105-141194005	7:-:141190926-141194005	ENSMUSG00000025499	15461	Q61411	Hras	GTPase HRas GTPase HRas, N-terminally processed [Source:UniProtKB/Swiss-Prot;Acc:Q61411]	2.84255	1.81099	2.08833	1.57261	1.5115	1.11282
ENSMUST00000118001	1.52974	0.00873297	0.248084	up	17:+:15499910-15517427	MERGE.16672	17:+:15499888-15529138	17:+:15499910-15517427	ENSMUSG00000014767	21374	P29037	Tbp	TATA box binding protein [Source:MGI Symbol;Acc:MGI:101838]	1.59916	0.89101	2.14083	0.91584	0.60946	0.60896
ENSMUST00000106098	1.33091	0.00872875	0.248078	up	7:+:139389109-139579652	MERGE.37248	7:+:139389109-139579652	7:+:139389109-139579652	ENSMUSG00000025477	212111	Q7TNC9	Inpp5a	inositol polyphosphate-5-phosphatase A [Source:MGI Symbol;Acc:MGI:2686961]	9.41845	7.52472	8.93266	6.08089	2.27125	2.95276
ENSMUST00000108151	1.46761	0.00869654	0.24739	up	7:-:30589681-30592942	ENSMUSG00000006310	7:-:30589681-30598909	7:-:30589681-30592942	ENSMUSG00000006310	58206	B2RQ06	Zbtb32	zinc finger and BTB domain containing 32 [Source:MGI Symbol;Acc:MGI:1891838]	1.20897	1.09392	1.23501	0.54069	0.4396	0.88892
ENSMUST00000044844	4.20972	0.00867064	0.247167	up	10:+:81357491-81366225	MERGE.4063	10:+:81357491-81366225	10:+:81357491-81366225	ENSMUSG00000034854	73822	Q3U481	Mfsd12	Major facilitator superfamily domain-containing protein 12 [Source:UniProtKB/Swiss-Prot;Acc:Q3U481]	0.68798	1.04104	0.62074	0.01706	0.54195	0.02133
ENSMUST00000191783	1.17315	0.00866292	0.247076	up	3:+:32510535-32520743	MERGE.24917	3:+:32510259-32520833	3:+:32510535-32520743	ENSMUSG00000027667	67778	Q99KZ6	Zfp639	zinc finger protein 639 [Source:MGI Symbol;Acc:MGI:1915028]	0.68939	0.80343	1.05858	0.60202	0.56976	0.45277
ENSMUST00000212876	1.19467	0.00864836	0.246875	up	8:-:105935800-105937665	MERGE.39387	8:-:105935735-105938444	8:-:105935800-105937665	ENSMUSG00000031897	19171	O35955	Psmb10	Proteasome subunit beta type-10 [Source:UniProtKB/Swiss-Prot;Acc:O35955]	2.81938	4.57864	2.82532	1.93423	2.09107	1.61738
ENSMUST00000207972	6.68927	0.00863138	0.246848	up	7:-:30561945-30562759	MERGE.35419	7:-:30561863-30563627	7:-:30561945-30562759	ENSMUSG00000036835	66340	Q9CQR7	Psenen	Gamma-secretase subunit PEN-2 [Source:UniProtKB/Swiss-Prot;Acc:Q9CQR7]	3.87664	2.72329	19.368	0.32727	0	0.10231
ENSMUST00000000451	1.14375	0.00862762	0.246848	up	6:-:115618569-115676635	MERGE.34099	6:-:115618067-115676635	6:-:115618569-115676635	ENSMUSG00000000441	110157	Q99N57	Raf1	Mus musculus v-raf-leukemia viral onco 1 (Raf1), transcript variant 3, mRNA. [Source:RefSeq mRNA;Acc:NM_001356334]	8.82848	14.921	14.0462	5.52035	4.70619	6.22261
ENSMUST00000200935	7.88687	0.00862477	0.246848	up	5:+:73292895-73313941	MERGE.30607	5:+:73292784-73314069	5:+:73292895-73313941	ENSMUSG00000029152	68095	Q9CRD0	Ociad1	OCIA domain-containing protein 1 [Source:UniProtKB/Swiss-Prot;Acc:Q9CRD0]	13.679	9.54109	12.2406	5.85852	0	0
ENSMUST00000136408	1.15865	0.00861042	0.246592	up	4:-:134127840-134128737	MERGE.28833	4:-:134124806-134128789	4:-:134127840-134128737	ENSMUSG00000028843	73723	Q91VW3	Sh3bgrl3	SH3 domain-binding glutamic acid-rich-like protein 3 [Source:UniProtKB/Swiss-Prot;Acc:Q91VW3]	2.47462	2.60982	3.04464	2.11702	1.77837	1.69777
ENSMUST00000039388	1.5677	0.00857604	0.246445	up	11:+:101665541-101667832	MERGE.7311	11:+:101665541-101667832	11:+:101665541-101667832	ENSMUSG00000034936	80981	Q99PE9	Arl4d	ADP-ribosylation factor-like protein 4D [Source:UniProtKB/Swiss-Prot;Acc:Q99PE9]	1.29832	0.85357	1.11387	0.53104	0.36427	0.77391
ENSMUST00000027065	1.27917	0.00852467	0.246196	up	1:+:21218575-21230167	ENSMUSG00000025933	1:+:21218575-21230167	1:+:21218575-21230167	ENSMUSG00000025933	75712	P56983	Tmem14a	transmembrane protein 14A [Source:MGI Symbol;Acc:MGI:1922962]	0.61756	0.75971	0.74239	0.57034	0.44178	0.36265
ENSMUST00000217841	5.4699	0.00851656	0.246196	up	10:-:67011672-67096846	MERGE.3690	10:-:67009189-67096945	10:-:67011672-67096846	ENSMUSG00000019873	28193	Q99KK1	Reep3	receptor accessory protein 3	0.55178	0.69238	1.17913	0.00386	0.00861	0.31859
ENSMUST00000006969	1.12998	0.00848092	0.246196	up	11:-:99477974-99493137	ENSMUSG00000006777	11:-:99477974-99493137	11:-:99477974-99493137	ENSMUSG00000006777	94179	Q544I8	Krt23	Keratin, type I cytoskeletal 23 [Source:UniProtKB/Swiss-Prot;Acc:Q99PS0]	0.78354	0.77378	0.95872	0.62767	0.64334	0.46012
ENSMUST00000078804	1.04408	0.00847724	0.246196	up	16:+:33056453-33060189	MERGE.15658	16:+:33056453-33060189	16:+:33056453-33060189	ENSMUSG00000060636	57808	O55142	Rpl35a	ribosomal protein L35A [Source:MGI Symbol;Acc:MGI:1928894]	23.8541	29.6808	28.8118	10.8309	15.0973	16.0244
ENSMUST00000026266	5.33913	0.00840554	0.245789	up	9:+:59291572-59316196	MERGE.41366	9:+:59291558-59324052	9:+:59291572-59316196	ENSMUSG00000025236	72141	Q8VDL4	Adpgk	Mus musculus ADP-dependent glucokinase (Adpgk), transcript variant 2, mRNA. [Source:RefSeq mRNA;Acc:NM_001359282]	7.88573	8.44803	5.90344	3.65209	0.04086	0.05157
ENSMUST00000224569	1.1186	0.00834593	0.244976	up	14:+:24490859-24493460	MERGE.11974	14:+:24487125-24496959	14:+:24490859-24493460	ENSMUSG00000025290	20088	P62849	Rps24	ribosomal protein S24	27.6539	14.6698	15.5516	9.3651	8.60428	8.70622
ENSMUST00000209435	4.46337	0.00826547	0.244381	up	7:-:45735181-45742746	MERGE.35666	7:-:45729983-45784669	7:-:45735181-45742746	ENSMUSG00000003271	54200	O35400	Sult2b1	Sulfotransferase family cytosolic 2B member 1 [Source:UniProtKB/Swiss-Prot;Acc:O35400]	0.85464	0.3958	0.64644	0.40133	0	0
ENSMUST00000140385	2.12919	0.00819436	0.243777	up	7:+:105640671-105641284	MERGE.36473	7:+:105634149-105721799	7:+:105640671-105641284	ENSMUSG00000089847	14356	Q9WV96	Timm10b	translocase of inner mitochondrial membrane 10B [Source:MGI Symbol;Acc:MGI:1315196]	1.96981	1.05804	1.05328	0.76289	0.28345	0.4293
ENSMUST00000108662	2.1969	0.00817388	0.243531	up	11:+:69324157-69325793	MERGE.6067	11:+:69323980-69325793	11:+:69324157-69325793	ENSMUSG00000049299	245828	Q5NCF2	Trappc1	trafficking protein particle complex 1 [Source:MGI Symbol;Acc:MGI:1098727]	1.90268	2.40022	0.8899	0.48008	0.75314	0.40023
ENSMUST00000149204	4.76605	0.00816916	0.243531	up	7:+:96951521-97002815	MERGE.36239	7:+:96951505-97064758	7:+:96951521-97002815	ENSMUSG00000018995	244141	Q8BGV0	Nars2	Probable asparagine--tRNA ligase, mitochondrial [Source:UniProtKB/Swiss-Prot;Acc:Q8BGV0]	0.46124	0.75797	0.62701	0	0	0.34949
ENSMUST00000152621	1.61533	0.00796247	0.240884	up	1:-:171288777-171294940	MERGE.2325	1:-:171288563-171295024	1:-:171288777-171294940	ENSMUSG00000062963	66155	Q9CR09	Ufc1	ubiquitin-fold modifier conjugating enzyme 1 [Source:MGI Symbol;Acc:MGI:1913405]	0.74557	0.54096	0.60154	0.47304	0.23589	0.28021
ENSMUST00000175656	4.87133	0.00795858	0.240884	up	5:-:92259556-92272548	MERGE.30787	5:-:92257659-92278170	5:-:92259556-92272548	ENSMUSG00000029413	67111	Q3V023	Naaa	N-acylethanolamine acid amidase [Source:MGI Symbol;Acc:MGI:1914361]	0.94037	0.36826	0.55289	0.34634	0	0
ENSMUST00000126493	2.12798	0.00794773	0.240825	up	2:-:71329740-71344032	MERGE.22403	2:-:71269862-71367798	2:-:71329740-71344032	ENSMUSG00000027010	78830	Q8BH59	Slc25a12	solute carrier family 25 (mitochondrial carrier, Aralar), member 12 [Source:MGI Symbol;Acc:MGI:1926080]	1.0164	2.12582	1.50571	0.82115	0.29747	0.51985
ENSMUST00000027057	1.26185	0.00789473	0.239936	up	1:+:15805664-15843470	MERGE.190	1:+:15805646-15844052	1:+:15805664-15843470	ENSMUSG00000025925	21749	P70371	Terf1	Telomeric repeat-binding factor 1 [Source:UniProtKB/Swiss-Prot;Acc:P70371]	6.88923	5.3418	5.86666	2.12818	3.90855	2.41796
ENSMUST00000177025	4.94152	0.00786758	0.239936	up	17:-:24514719-24527821	MERGE.16887	17:-:24508562-24534210	17:-:24514719-24527821	ENSMUSG00000052752	224619	F8WJF7	Traf7	TNF receptor-associated factor 7 [Source:MGI Symbol;Acc:MGI:3042141]	0.84266	1.17076	1.13818	0	0	0.61854
ENSMUST00000216380	1.50933	0.00785092	0.239897	up	9:-:44913270-44920707	MERGE.41058	9:-:44912557-44920742	9:-:44913270-44920707	ENSMUSG00000038717	27425	Q9CPQ8	Atp5l	ATP synthase subunit g, mitochondrial [Source:UniProtKB/Swiss-Prot;Acc:Q9CPQ8]	1.95611	2.68945	3.26963	1.6075	1.36519	1.25638
ENSMUST00000077609	1.29048	0.00784733	0.239897	up	7:+:127967490-127982032	MERGE.37009	7:+:127967457-127985701	7:+:127967490-127982032	ENSMUSG00000030795	233908	P56959	Fus	RNA-binding protein FUS [Source:UniProtKB/Swiss-Prot;Acc:P56959]	1.43298	1.71043	2.2508	0.78931	1.12038	0.95427
ENSMUST00000216365	6.62716	0.007843	0.239893	up	9:-:57413961-57440107	MERGE.41305	9:-:57385095-57440124	9:-:57413961-57440107	ENSMUSG00000063849	66812	Q8BZB2	Ppcdc	phosphopantothenoylcysteine decarboxylase [Source:MGI Symbol;Acc:MGI:1914062]	1.94409	1.93111	1.87835	1.20028	0	0
ENSMUST00000109587	5.18735	0.00781979	0.239719	up	2:-:156147239-156180238	MERGE.23971	2:-:156147239-156180238	2:-:156147239-156180238	ENSMUSG00000027620	170791	Q8VH51	Rbm39	RNA binding motif protein 39 [Source:MGI Symbol;Acc:MGI:2157953]	4.15847	0.8396	0.62756	0.0442	0.02239	0.09421
ENSMUST00000192788	1.90251	0.00779369	0.239395	up	3:-:52995800-53017210	MERGE.25274	3:-:52981875-53017237	3:-:52995800-53017210	ENSMUSG00000027742	67542	Q8R3I3	Cog6	component of oligomeric golgi complex 6 [Source:HGNC Symbol;Acc:HGNC:18621]	0.98318	0.78434	0.86157	0.18017	0.52718	0.45766
ENSMUST00000065917	1.22205	0.00778287	0.239182	up	10:+:111473223-111496884	MERGE.4448	10:+:111473223-111498150	10:+:111473223-111496884	ENSMUSG00000058799	53605	P28656	Nap1l1	nucleosome assembly protein 1-like 1	4.95116	3.26667	6.06469	2.49218	1.98181	2.26612
ENSMUST00000049732	1.45971	0.00772281	0.238467	up	14:-:31124505-31128838	MERGE.12200	14:-:31088132-31128956	14:-:31124505-31128838	ENSMUSG00000058351	66487	Q8C1Q6	Smim4	Small integral membrane protein 4 [Source:UniProtKB/Swiss-Prot;Acc:Q8C1Q6]	2.92817	3.49095	4.51116	1.67002	2.71132	1.77059
ENSMUST00000208707	1.06666	0.0077186	0.238467	up	7:-:28974644-28981805	MERGE.35316	7:-:28971372-28981864	7:-:28974644-28981805	ENSMUSG00000053565	73830	Q9DBZ5	Eif3k	Eukaryotic translation initiation factor 3 subunit K [Source:UniProtKB/Swiss-Prot;Acc:Q9DBZ5]	2.77669	2.65498	2.51156	1.83622	2.00321	1.70384
ENSMUST00000074519	1.11489	0.00766209	0.238264	up	3:+:96557957-96561883	MERGE.26133	3:+:96557957-96561883	3:+:96557957-96561883	ENSMUSG00000038393	56338	Q8BG60	Txnip	thioredoxin interacting protein [Source:MGI Symbol;Acc:MGI:1889549]	1.90407	1.73557	1.14764	0.99049	0.81024	0.81659
ENSMUST00000105381	4.78186	0.00765173	0.238062	up	10:+:79709598-79711969	MERGE.3892	10:+:79704491-79711969	10:+:79709598-79711969	ENSMUSG00000023175	12215	P18572	Bsg	Basigin [Source:UniProtKB/Swiss-Prot;Acc:P18572]	107.972	95.9321	56.8228	26.9704	3.27829	0.3843
ENSMUST00000165860	6.46164	0.00763683	0.238039	up	4:+:139380659-139489530	MERGE.29055	4:+:139352587-139489588	4:+:139380659-139489530	ENSMUSG00000066036	69116	A2AN08	Ubr4	ubiquitin protein ligase E3 component n-recognin 4 [Source:MGI Symbol;Acc:MGI:1916366]	5.31695	0.51542	6.55382	0.04503	0.05975	0.02011
ENSMUST00000161744	4.57033	0.0076308	0.238039	up	1:-:153218922-153229144	MERGE.1996	1:-:153218922-153332786	1:-:153218922-153229144	ENSMUSG00000026478	226519	F8VQJ3	Lamc1	laminin subunit gamma 1 [Source:HGNC Symbol;Acc:HGNC:6492]	1.15899	0.27415	0.67331	0.13265	0.0087	0.02927
ENSMUST00000123088	5.91184	0.00760551	0.237523	up	7:+:3693602-3695186	MERGE.34774	7:+:3692863-3701024	7:+:3693602-3695186	ENSMUSG00000035585	66078	Q8BMZ5	Tsen34	tRNA-splicing endonuclease subunit Sen34 [Source:UniProtKB/Swiss-Prot;Acc:Q8BMZ5]	2.32925	1.4934	1.65087	0	0	1.02953
ENSMUST00000146383	1.96044	0.00759563	0.23749	up	7:+:127573380-127582447	MERGE.36951	7:+:127573340-127583307	7:+:127573380-127582447	ENSMUSG00000030815	68961	Q9DB30	Phkg2	Phosphorylase b kinase gamma catalytic chain, liver/testis isoform [Source:UniProtKB/Swiss-Prot;Acc:Q9DB30]	0.58348	0.80302	0.54722	0.44115	0.1844	0.19395
ENSMUST00000174399	1.43435	0.00759015	0.23749	up	17:-:34026408-34027863	MERGE.17309	17:-:34026033-34038392	17:-:34026408-34027863	ENSMUSG00000073422	14979	P50171	H2-Ke6	H2-K region expressed gene 6 [Source:MGI Symbol;Acc:MGI:95911]	1.21375	0.91774	1.63273	0.80649	0.72608	0.59639
ENSMUST00000033415	1.1673	0.00758093	0.23749	up	7:-:143795584-143822841	MERGE.37415	7:-:143795584-143822849	7:-:143795584-143822841	ENSMUSG00000031090	78914	Q711T7	Nadsyn1	Glutamine-dependent NAD(+) synthetase [Source:UniProtKB/Swiss-Prot;Acc:Q711T7]	1.6319	1.53368	1.58999	0.84649	0.70051	1.09463
ENSMUST00000117958	1.30584	0.0075761	0.23749	up	16:+:14163287-14192828	MERGE.15266	16:+:14163275-14192928	16:+:14163287-14192828	ENSMUSG00000022678	67203	Q9CZA6	Nde1	Nuclear distribution 1 [Source:UniProtKB/Swiss-Prot;Acc:Q9CZA6]	1.77887	1.82402	2.28024	0.82988	1.06298	1.2904
ENSMUST00000156856	1.32118	0.00757493	0.23749	up	1:-:171343777-171345625	MERGE.2335	1:-:171329661-171345646	1:-:171343777-171345625	ENSMUSG00000013997	27045	Q8VDK1	Nit1	Deaminated glutathione amidase [Source:UniProtKB/Swiss-Prot;Acc:Q8VDK1]	1.47524	1.05629	1.51019	0.78999	0.70446	0.9233
ENSMUST00000117830	1.98135	0.00756599	0.23749	up	6:+:40471526-40476511	MERGE.32987	6:+:40471352-40484700	6:+:40471526-40476511	ENSMUSG00000029911	381760	Q9CYR0	Ssbp1	single-stranded DNA binding protein 1 [Source:MGI Symbol;Acc:MGI:1920040]	1.63511	2.16358	2.87742	0.97503	0.43473	1.22538
ENSMUST00000194092	1.89976	0.00755642	0.23749	up	3:+:28806458-28807415	MERGE.24870	3:+:28805436-28807424	3:+:28806458-28807415	ENSMUSG00000039221	68028	Q9D7S7	Rpl22l1	ribosomal protein L22 like 1 [Source:MGI Symbol;Acc:MGI:1915278]	12.6198	10.2883	11.3285	7.00315	3.9372	1.70427
ENSMUST00000129044	1.69238	0.00743729	0.236591	up	11:-:119288364-119289010	MERGE.7877	11:-:119288363-119300089	11:-:119288364-119289010	ENSMUSG00000025580	192170	Q91VC3	Eif4a3	Eukaryotic initiation factor 4A-III Eukaryotic initiation factor 4A-III, N-terminally processed [Source:UniProtKB/Swiss-Prot;Acc:Q91VC3]	2.34118	2.15058	3.78424	1.50221	0.81022	1.52252
ENSMUST00000055242	5.11497	0.00739361	0.236235	up	7:-:19631571-19665033	MERGE.35009	7:-:19631571-19665033	7:-:19631571-19665033	ENSMUSG00000002981	56457	Q8VBZ3	Clptm1	Cleft lip and palate transmembrane [Source:UniProtKB/Swiss-Prot;Acc:Q8VBZ3]	7.18617	17.8423	1.60382	0.09538	0.37364	0.26582
ENSMUST00000124696	1.71665	0.00738036	0.236157	up	7:+:46845843-46848145	MERGE.35701	7:+:46841475-46855627	7:+:46845843-46848145	ENSMUSG00000063229	16828	Q564E2	Ldha	L-lactate dehydrogenase A chain [Source:UniProtKB/Swiss-Prot;Acc:P06151]	7.96332	10.7734	18.4101	5.85315	3.80582	3.08366
ENSMUST00000097419	1.56591	0.00737871	0.236157	up	17:+:8165501-8196804	MERGE.16521	17:+:8165501-8196804	17:+:8165501-8196804	ENSMUSG00000069135	75296	Q66JX5	Fgfr1op	FGFR1 onco partner [Source:UniProtKB/Swiss-Prot;Acc:Q66JX5]	1.01612	0.78332	0.53926	0.26415	0.3483	0.45319
ENSMUST00000152874	6.55087	0.0073172	0.235664	up	11:-:116470845-116490314	MERGE.7772	11:-:116470845-116494202	11:-:116470845-116490314	ENSMUSG00000015869	67763	B1AT82	Prpsap1	phosphoribosyl pyrophosphate synthetase-associated protein 1 [Source:MGI Symbol;Acc:MGI:1915013]	1.10373	1.03714	2.25854	0	0	0.55734
ENSMUST00000140381	4.61588	0.00731531	0.235664	up	11:-:100432947-100440916	MERGE.7202	11:-:100422321-100441808	11:-:100432947-100440916	ENSMUSG00000017176	68106	Q3UFY7	Nt5c3b	5'-nucleotidase, cytosolic IIIB [Source:MGI Symbol;Acc:MGI:1915356]	0.52018	0.26767	1.0409	0.24126	0	0
ENSMUST00000204198	6.38201	0.00730048	0.235664	up	6:+:113307166-113324702	MERGE.34031	6:+:113306902-113324860	6:+:113307166-113324702	ENSMUSG00000001632	78783	Q80XK2	Brpf1	Peregrin [Source:UniProtKB/Swiss-Prot;Acc:B2RRD7]	0.56523	0.42901	0.59267	0.32244	0	0
ENSMUST00000212684	1.12913	0.00720724	0.23429	up	8:-:95420402-95434830	MERGE.39258	8:-:95420249-95434869	8:-:95420402-95434830	ENSMUSG00000031796	14894	Q8BTU1	Cfap20	Cilia- and flagella-associated protein 20 [Source:UniProtKB/Swiss-Prot;Acc:Q8BTU1]	7.6415	9.38822	11.8762	4.24922	4.49038	5.25851
ENSMUST00000103036	1.04248	0.00716665	0.233645	up	11:+:115403757-115410919	MERGE.7676	11:+:115403752-115412674	11:+:115403757-115410919	ENSMUSG00000018858	68572	Q8R035	Mrpl58	Mus musculus mitochondrial ribosomal protein L58 (Mrpl58), transcript variant 2, mRNA. [Source:RefSeq mRNA;Acc:NM_001347645]	5.59766	5.1848	5.77546	3.15057	3.96548	2.77108
ENSMUST00000055770	2.75945	0.00712194	0.233278	up	13:+:23763666-23764406	MERGE.10095	13:+:23763666-23764406	13:+:23763666-23764406	ENSMUSG00000049539	80838	P43275	Hist1h1a	Histone H1.1 [Source:UniProtKB/Swiss-Prot;Acc:P43275]	0.6814	1.74693	1.40686	0.30474	0.13587	0.40014
ENSMUST00000209245	1.91928	0.00711433	0.233278	up	7:-:45807639-45814302	MERGE.35673	7:-:45806637-45814581	7:-:45807639-45814302	ENSMUSG00000003269	19158	P63034	Cyth2	Cytohesin-2 [Source:UniProtKB/Swiss-Prot;Acc:P63034]	0.7633	0.59377	0.64437	0.17175	0.54936	0.21711
ENSMUST00000226827	2.04292	0.00710741	0.233278	up	15:+:44428092-44435867	MERGE.13826	15:+:44428092-44438256	15:+:44428092-44435867	ENSMUSG00000022338	223527	Q9JIX0	Eny2	ENY2 transcription and export complex 2 subunit	2.74695	2.63789	2.33968	1.31524	1.69158	0.37955
ENSMUST00000145345	2.12085	0.00709354	0.233278	up	4:+:129600983-129607693	MERGE.28614	4:+:129598416-129624415	4:+:129600983-129607693	ENSMUSG00000028797	76799	Q8R1E7	Tmem234	transmembrane protein 234 [Source:MGI Symbol;Acc:MGI:1924049]	1.82908	2.59285	1.41898	1.36547	0.60554	0.31672
ENSMUST00000140577	1.46023	0.00707505	0.23313	up	7:+:105640589-105641749	MERGE.36473	7:+:105634149-105721799	7:+:105640589-105641749	ENSMUSG00000089847	14356	Q9WV96	Timm10b	translocase of inner mitochondrial membrane 10B [Source:MGI Symbol;Acc:MGI:1315196]	1.07509	1.32773	1.59541	0.66416	0.88038	0.70709
ENSMUST00000030535	1.4535	0.00705601	0.23288	up	4:-:138338528-138367992	MERGE.29007	4:-:138338424-138367992	4:-:138338528-138367992	ENSMUSG00000028755	72269	P56389	Cda	Cytidine deaminase [Source:UniProtKB/Swiss-Prot;Acc:P56389]	1.81182	2.82577	2.19963	1.21449	1.65127	0.8011
ENSMUST00000115527	3.02783	0.00703633	0.232726	up	5:+:3543838-3569740	MERGE.29614	5:+:3543833-3584356	5:+:3543838-3569740	ENSMUSG00000058503	68152	Q9CVI2	Fam133b	Protein FAM133B [Source:UniProtKB/Swiss-Prot;Acc:Q9CVI2]	5.09783	3.94887	4.03828	1.32521	0.15194	1.27131
ENSMUST00000145979	1.9592	0.00702157	0.232612	up	6:-:113730596-113735070	MERGE.34074	6:-:113728062-113740743	6:-:113730596-113735070	ENSMUSG00000030298	110379	Q9D1M0	Sec13	SEC13 homolog, nuclear pore and COPII coat complex component [Source:HGNC Symbol;Acc:HGNC:10697]	0.96045	1.02124	1.73677	0.66272	0.38303	0.41437
ENSMUST00000107711	1.08144	0.00694031	0.231101	up	11:+:95842309-95845734	MERGE.7025	11:+:95837216-95845734	11:+:95842309-95845734	ENSMUSG00000038811	14710	Q61017	Gngt2	guanine nucleotide binding protein (G protein), gamma transducing activity polypeptide 2 [Source:MGI Symbol;Acc:MGI:893584]	4.83653	4.74682	3.91098	2.68733	2.99545	2.87778
ENSMUST00000185633	1.38199	0.0069034	0.230683	up	9:+:95954767-96057803	MERGE.42083	9:+:95954760-96057803	9:+:95954767-96057803	ENSMUSG00000032410	24127	A0A087WQN7	Xrn1	5'-3' exoribonuclease 1 [Source:MGI Symbol;Acc:MGI:891964]	1.02683	1.78535	1.65769	0.59558	0.45526	0.71966
ENSMUST00000173678	1.64441	0.00684331	0.229859	up	17:-:33939358-33939819	MERGE.17284	17:-:33938821-33940343	17:-:33939358-33939819	ENSMUSG00000024309	14976	Q792E4	Pfdn6	Prefoldin subunit 6 [Source:UniProtKB/Swiss-Prot;Acc:Q03958]	2.09907	3.64547	2.6548	1.76232	0.96554	1.31668
ENSMUST00000031486	2.13518	0.00683768	0.229748	up	5:-:116013586-116024462	MERGE.31388	5:-:116013586-116024508	5:-:116013586-116024462	ENSMUSG00000029513	19079	Q9R078	Prkab1	protein kinase, AMP-activated, beta 1 non-catalytic subunit [Source:MGI Symbol;Acc:MGI:1336167]	3.57809	1.98392	3.18543	0.54589	0.60246	1.57651
ENSMUST00000137700	4.44894	0.00678501	0.229213	up	2:+:181355970-181356616	MERGE.24650	2:+:181319739-181356616	2:+:181355970-181356616	ENSMUSG00000038685	269400	Q0VGM9	Rtel1	Regulator of telomere elongation helicase 1 [Source:UniProtKB/Swiss-Prot;Acc:Q0VGM9]	0.61731	0.58477	0.3032	0.25767	0	0
ENSMUST00000121920	1.87126	0.00678002	0.229213	up	3:+:87919563-87923672	MERGE.25736	3:+:87919506-87923672	3:+:87919563-87923672	ENSMUSG00000019710	67707	Q9CQ06	Mrpl24	39S ribosomal protein L24, mitochondrial [Source:UniProtKB/Swiss-Prot;Acc:Q9CQ06]	6.17	5.26178	13.0982	3.40243	1.97528	1.97544
ENSMUST00000156623	2.89481	0.00667507	0.227432	up	2:+:174327699-174346502	MERGE.24429	2:+:174284320-174346744	2:+:174327699-174346502	ENSMUSG00000027523	14683	P63094	Gnas	GNAS (guanine nucleotide binding protein, alpha stimulating) complex locus [Source:MGI Symbol;Acc:MGI:95777]	158.259	42.5838	115.59	9.63713	27.7549	7.08686
ENSMUST00000219554	1.50244	0.00665042	0.227095	up	10:-:128490861-128493759	MERGE.4805	10:-:128490860-128494145	10:-:128490861-128493759	ENSMUSG00000090841	17904	Q60605	Myl6	myosin, light polypeptide 6, alkali, smooth muscle and non-muscle	3.72071	2.51072	4.6001	1.30058	1.97543	1.8364
ENSMUST00000181573	2.23345	0.00663773	0.226976	up	13:-:67521039-67526177	MERGE.10917	13:-:67490167-67526177	13:-:67521039-67526177	ENSMUSG00000097333	170763	Q8K2A4	Zfp87	zinc finger protein 87 [Source:MGI Symbol;Acc:MGI:107768]	1.36899	1.14778	1.75983	0.8276	0.23062	0.49898
ENSMUST00000170143	2.21409	0.00659348	0.226507	up	11:-:76121447-76179587	MERGE.6383	11:-:76046226-76243725	11:-:76121447-76179587	ENSMUSG00000017288	68299	Q8CCB4	Vps53	VPS53 GARP complex subunit [Source:MGI Symbol;Acc:MGI:1915549]	2.16352	2.85045	1.81959	0.32031	0.99671	1.03892
ENSMUST00000200039	1.23354	0.0065308	0.225851	up	5:+:145231715-145238322	MERGE.32318	5:+:145231715-145248235	5:+:145231715-145238322	ENSMUSG00000007812	72611	Q6P8W7	Zfp655	zinc finger protein 655 [Source:MGI Symbol;Acc:MGI:1919861]	3.14171	1.67975	2.64409	1.37537	1.24071	1.19994
ENSMUST00000150460	3.32522	0.00650724	0.225519	up	2:+:140395442-140510135	MERGE.23581	2:+:140395309-142392966	2:+:140395442-140510135	ENSMUSG00000068205	72899	Q3UYG8	Macrod2	O-acetyl-ADP-ribose deacetylase MACROD2 [Source:UniProtKB/Swiss-Prot;Acc:Q3UYG8]	0.99394	0.86309	0.97173	0.16299	0.59458	0.04169
ENSMUST00000133685	4.81906	0.00644859	0.224825	up	2:+:18673961-18675928	MERGE.21362	2:+:18672384-18676231	2:+:18673961-18675928	ENSMUSG00000051154	12238	Q63829	Commd3	COMM domain-containing protein 3 [Source:UniProtKB/Swiss-Prot;Acc:Q63829]	0.66943	1.2595	0.40689	0	0	0.2457
ENSMUST00000200556	1.69655	0.00643316	0.224528	up	5:+:135778685-135787651	MERGE.31912	5:+:135778480-135790398	5:+:135778685-135787651	ENSMUSG00000019179	17448	P08249	Mdh2	Malate dehydrogenase, mitochondrial [Source:UniProtKB/Swiss-Prot;Acc:P08249]	0.80703	0.77328	0.79687	0.47045	0.50497	0.24513
ENSMUST00000220434	7.52525	0.00640035	0.224147	up	12:-:4249183-4344500	MERGE.8054	12:-:4247362-4477182	12:-:4249183-4344500	ENSMUSG00000020647	17977	P70365	Ncoa1	nuclear receptor coactivator 1	0.59528	2.19717	0.58998	0	0.14025	0
ENSMUST00000113935	1.49407	0.00632533	0.223534	up	6:-:83121765-83125431	MERGE.33554	6:-:83121765-83126885	6:-:83121765-83125431	ENSMUSG00000030034	70020	Q99PT3	Ino80b	INO80 complex subunit B [Source:UniProtKB/Swiss-Prot;Acc:Q99PT3]	2.58555	1.5975	1.64001	0.95405	0.66151	1.15547
ENSMUST00000204612	4.64265	0.00629402	0.22342	up	6:+:85462152-85466088	MERGE.33633	6:+:85451514-85468475	6:+:85462152-85466088	ENSMUSG00000030007	12468	P80313	Cct7	chaperonin containing Tcp1, subunit 7 (eta) [Source:MGI Symbol;Acc:MGI:107184]	0.61389	1.15499	1.82419	0.48046	0	0
ENSMUST00000148242	5.24127	0.00627387	0.223308	up	11:-:69657027-69662587	MERGE.6124	11:-:69656697-69662642	11:-:69657027-69662587	ENSMUSG00000018761	24070	Q8R0J2	Mpdu1	mannose-P-dolichol utilization defect 1 [Source:MGI Symbol;Acc:MGI:1346040]	0.52929	0.75258	0.50169	0.34884	0	0
ENSMUST00000174488	2.33321	0.00625904	0.223195	up	6:-:131284513-131285873	MERGE.34414	6:-:131284388-131293244	6:-:131284513-131285873	ENSMUSG00000030188	66441	A0A023T778	Magohb	mago homolog B, exon junction complex core component	1.33129	1.30783	1.78728	0.60622	0.87281	0.18952
ENSMUST00000149390	1.8599	0.00625035	0.223079	up	2:+:153202134-153210466	MERGE.23830	2:+:153161303-153210466	2:+:153202134-153210466	ENSMUSG00000068040	99237	Q8BH24	Tm9sf4	Transmembrane 9 superfamily member 4 [Source:UniProtKB/Swiss-Prot;Acc:Q8BH24]	1.75084	2.03606	3.44625	0.87892	1.17349	0.46199
ENSMUST00000230952	2.00751	0.00621816	0.222538	up	15:-:78561895-78564972	MERGE.14225	15:-:78559167-78573254	15:-:78561895-78564972	ENSMUSG00000033220	19354	Q05144	Rac2	RAS-related C3 botulinum substrate 2	4.8987	10.1516	10.9703	2.3115	2.57653	3.91894
ENSMUST00000155954	1.38324	0.00620398	0.222261	up	11:+:97841300-97844099	MERGE.7105	11:+:97840780-97844099	11:+:97841300-97844099	ENSMUSG00000050538	68127	E9Q3Z1	B230217C12Rik	RIKEN cDNA B230217C12 gene	0.89296	0.68447	0.74155	0.48663	0.3116	0.50495
ENSMUST00000023269	1.6705	0.00618821	0.222192	up	16:+:55966275-55971435	MERGE.15977	16:+:55966275-56008913	16:+:55966275-55971435	ENSMUSG00000098274	68193	Q8BP67	Rpl24	60S ribosomal protein L24 [Source:UniProtKB/Swiss-Prot;Acc:Q8BP67]	222.588	177.684	272.972	105.52	80.7918	34.8811
ENSMUST00000114189	1.73066	0.00614669	0.2218	up	X:-:74273319-74281598	MERGE.43319	X:-:74270303-74282337	X:-:74273319-74281598	ENSMUSG00000019088	69537	Q9D7J6	Dnase1l1	Deoxyribonuclease-1-like 1 [Source:UniProtKB/Swiss-Prot;Acc:Q9D7J6]	2.42429	1.24442	3.08416	1.03187	0.98349	0.8135
ENSMUST00000035283	7.2183	0.00613617	0.22165	up	11:-:70943082-70969962	MERGE.6241	11:-:70900920-70969973	11:-:70943082-70969962	ENSMUSG00000040667	19069	Q8CEC0	Nup88	nucleoporin 88 [Source:MGI Symbol;Acc:MGI:104900]	2.31483	0.39201	1.46341	0.17051	0	0
ENSMUST00000034949	8.35797	0.00610976	0.22165	up	9:+:65908986-66045015	MERGE.41593	9:+:65908924-66045015	9:+:65908986-66045015	ENSMUSG00000032384	214897	Q6P2B2	Csnk1g1	Casein kinase I isoform gamma-1 [Source:UniProtKB/Swiss-Prot;Acc:Q8BTH8]	3.36115	0.93994	1.88828	0.00157	0.30905	0
ENSMUST00000175887	1.03278	0.00609713	0.22165	up	14:+:74735967-74749784	MERGE.13045	14:+:74732297-74750765	14:+:74735967-74749784	ENSMUSG00000021996	13885	Q9R0P3	Esd	S-formylglutathione hydrolase [Source:UniProtKB/Swiss-Prot;Acc:Q9R0P3]	84.3578	114.523	112.205	50.983	35.407	60.8011
ENSMUST00000167749	1.92146	0.00605707	0.221313	up	17:+:21423258-21433945	MERGE.16713	17:+:21423227-21435640	17:+:21423258-21433945	ENSMUSG00000023882	22712	E9PW05	Zfp54	zinc finger protein 54 [Source:MGI Symbol;Acc:MGI:99201]	1.06398	1.29539	0.9008	0.46702	0.76553	0.24477
ENSMUST00000017922	1.48346	0.00603166	0.221121	up	13:-:86044895-86046774	MERGE.11158	13:-:86044816-86046904	13:-:86044895-86046774	ENSMUSG00000017778	12867	P17665	Cox7c	Cytochrome c oxidase subunit 7C, mitochondrial [Source:UniProtKB/Swiss-Prot;Acc:P17665]	4.46529	4.14258	3.06204	2.25816	2.79675	1.44555
ENSMUST00000070565	1.61485	0.00601825	0.221121	up	12:-:110807798-110840939	ENSMUSG00000056458	12:-:110807798-110840939	12:-:110807798-110840939	ENSMUSG00000056458	26448	Q9WVS4	Mok	MAPK/MAK/MRK overlapping kinase [Source:UniProtKB/Swiss-Prot;Acc:Q9WVS4]	0.47931	0.51179	0.63303	0.20674	0.39399	0.25019
ENSMUST00000155295	1.44147	0.00595005	0.220111	up	3:-:89346528-89349960	MERGE.25849	3:-:89338542-89349996	3:-:89346528-89349960	ENSMUSG00000028041	11490	O88839	Adam15	Disintegrin and metalloproteinase domain-containing protein 15 [Source:UniProtKB/Swiss-Prot;Acc:O88839]	1.47367	1.46392	1.64893	0.85172	0.60858	1.05485
ENSMUST00000055413	1.81303	0.00592628	0.219856	up	16:+:18836578-18840160	MERGE.15402	16:+:18836578-18970309	16:+:18836578-18840160	ENSMUSG00000071632	72307	Q3U595	2510002D24Rik	UPF0545 [Source:UniProtKB/Swiss-Prot;Acc:Q3U595]	4.09646	3.6835	5.67382	2.76761	1.03159	1.20692
ENSMUST00000227873	4.87692	0.00590223	0.219489	up	14:-:55680410-55681804	MERGE.12632	14:-:55672268-55681820	14:-:55680410-55681804	ENSMUSG00000007589	28113	Q8K1K3	Tinf2	Terf1 (TRF1)-interacting nuclear factor 2	0.47101	0.77905	0.49441	0	0.26298	0
ENSMUST00000162364	2.51524	0.00587184	0.219042	up	1:+:55131231-55154899	MERGE.632	1:+:55131231-55154899	1:+:55131231-55154899	ENSMUSG00000025979	19070	Q6PEB6	Mob4	MOB-like protein phocein [Source:UniProtKB/Swiss-Prot;Acc:Q6PEB6]	6.49565	8.42128	7.20078	2.67958	0.51405	1.9501
ENSMUST00000073025	1.14922	0.00583891	0.21901	up	1:+:82724919-82752387	MERGE.1071	1:+:82724890-82752394	1:+:82724919-82752387	ENSMUSG00000026150	75734	Q6PCP5	Mff	Mitochondrial fission factor [Source:UniProtKB/Swiss-Prot;Acc:Q6PCP5]	1.26843	1.181	1.20501	0.70816	0.78198	0.81935
ENSMUST00000227463	8.90287	0.00576332	0.218768	up	15:+:5116701-5118675	MERGE.13453	15:+:5116645-5125183	15:+:5116701-5118675	ENSMUSG00000041841	67281	Q9D823	Rpl37	ribosomal protein L37	43.9471	60.1949	57.4933	14.6415	0	0
ENSMUST00000226782	4.37171	0.00575829	0.218768	up	14:-:30999826-31001609	MERGE.12186	14:-:30926430-31001672	14:-:30999826-31001609	ENSMUSG00000021917	69019	Q9D958	Spcs1	Signal peptidase complex subunit 1 [Source:UniProtKB/Swiss-Prot;Acc:Q9D958]	9.58651	20.2406	20.307	1.13027	4.44268	0.15622
ENSMUST00000156057	2.11023	0.00571525	0.217938	up	2:+:69863291-69869150	MERGE.22380	2:+:69861562-69879175	2:+:69863291-69869150	ENSMUSG00000068882	20823	P32067	Ssb	Sjogren syndrome antigen B [Source:MGI Symbol;Acc:MGI:98423]	0.79875	1.01885	0.74607	0.30516	0.18897	0.4452
ENSMUST00000222105	2.24951	0.00565917	0.21695	up	12:+:117658034-117756729	MERGE.9734	12:+:117516479-117759737	12:+:117658034-117756729	ENSMUSG00000041992	217944	Q8C0Q9	Rapgef5	Rap guanine nucleotide exchange factor (GEF) 5	1.43819	2.83113	1.33568	0.30789	0.88855	0.38766
ENSMUST00000154726	1.72541	0.00561194	0.216712	up	10:+:80165985-80170316	MERGE.3949	10:+:80165985-80172786	10:+:80165985-80170316	ENSMUSG00000045193	12696	P60824	Cirbp	Cold-inducible RNA-binding protein [Source:UniProtKB/Swiss-Prot;Acc:P60824]	1.55603	1.1846	1.98081	0.88084	0.83307	0.52572
ENSMUST00000222222	2.96722	0.0055743	0.216035	up	12:+:87157608-87163865	MERGE.9192	12:+:87147165-87164723	12:+:87157608-87163865	ENSMUSG00000021033	14874	Q9WVL0	Gstz1	glutathione transferase zeta 1 (maleylacetoacetate isomerase)	0.64759	0.67769	0.59211	0.07798	0.06953	0.33641
ENSMUST00000064953	5.31909	0.00555766	0.216031	up	17:-:34616663-34627377	MERGE.17339	17:-:34605398-34632450	17:-:34616663-34627377	ENSMUSG00000015474	54397	O35448	Ppt2	Lysosomal thioesterase PPT2 [Source:UniProtKB/Swiss-Prot;Acc:O35448]	1.35064	0.56755	1.32985	0.19591	0	0.05512
ENSMUST00000125443	2.42787	0.00554895	0.216004	up	17:-:23668614-23669643	MERGE.16835	17:-:23668614-23673882	17:-:23668614-23669643	ENSMUSG00000041319	386612	Q5U4D9	Thoc6	Mus musculus THO complex 6 (Thoc6), transcript variant 2, mRNA. [Source:RefSeq mRNA;Acc:NM_001357380]	0.42084	0.5847	0.92085	0.17127	0.17622	0.17299
ENSMUST00000186693	2.23102	0.0055005	0.215274	up	9:+:102626679-102634242	MERGE.42191	9:+:102626296-102634425	9:+:102626679-102634242	ENSMUSG00000035048	69010	Q8R034	Anapc13	Anaphase-promoting complex subunit 13 [Source:UniProtKB/Swiss-Prot;Acc:Q8R034]	0.95468	1.33342	1.22809	0.53133	0.63456	0.17797
ENSMUST00000195373	2.65451	0.00550046	0.215274	up	1:+:37893935-37898338	MERGE.445	1:+:37890477-37898535	1:+:37893935-37898338	ENSMUSG00000026087	107734	Q9D7N6	Mrpl30	Mus musculus mitochondrial ribosomal protein L30 (Mrpl30), transcript variant 2, mRNA. [Source:RefSeq mRNA;Acc:NM_001356482]	68.3837	59.3813	60.3824	7.67466	30.5951	4.63628
ENSMUST00000178573	5.84712	0.00547759	0.214884	up	16:+:32247227-32257074	MERGE.15618	16:+:32247227-32257083	16:+:32247227-32257074	ENSMUSG00000022787	68980	Q9DB94	Wdr53	WD repeat domain 53 [Source:MGI Symbol;Acc:MGI:1916230]	1.43888	1.55729	2.03645	0	0.01092	0.63372
ENSMUST00000147343	1.82924	0.00547521	0.214884	up	5:-:116017815-116024397	MERGE.31388	5:-:116013586-116024508	5:-:116017815-116024397	ENSMUSG00000029513	19079	Q9R078	Prkab1	protein kinase, AMP-activated, beta 1 non-catalytic subunit [Source:MGI Symbol;Acc:MGI:1336167]	0.91021	1.98371	1.50424	0.63025	0.56799	0.56595
ENSMUST00000174545	10.34	0.00544475	0.214687	up	14:-:57577521-57665430	MERGE.12688	14:-:57577521-57758388	14:-:57577521-57665430	ENSMUSG00000021952	57258	A0A0R4J254	Xpo4	exportin 4 [Source:MGI Symbol;Acc:MGI:1888526]	15.5191	10.7448	12.1741	0	3.63932	0
ENSMUST00000202395	3.7629	0.00541253	0.214687	up	7:-:31036456-31042116	MERGE.35440	7:-:31032722-31042481	7:-:31036456-31042116	ENSMUSG00000009687	18301	Q3TDW1	Fxyd5	FXYD domain-containing ion transport regulator 5 [Source:UniProtKB/Swiss-Prot;Acc:P97808]	0.68964	0.41402	0.7728	0.15993	0	0.11999
ENSMUST00000090858	5.03935	0.00536195	0.21386	up	2:+:69722805-69754012	MERGE.22373	2:+:69722545-69754012	2:+:69722805-69754012	ENSMUSG00000042133	228005	A2AR02	Ppig	Peptidyl-prolyl cis-trans isomerase G [Source:UniProtKB/Swiss-Prot;Acc:A2AR02]	3.78788	0.70708	2.18805	0.38699	0.03697	0.02074
ENSMUST00000229973	1.6732	0.00535237	0.213616	up	15:+:79141366-79151594	MERGE.14261	15:+:79141009-79151774	15:+:79141366-79151594	ENSMUSG00000033020	69833	P61219	Polr2f	polymerase (RNA) II (DNA directed) polypeptide F	2.11255	2.44592	1.90621	1.06363	1.58077	0.69062
ENSMUST00000148219	4.97855	0.0053275	0.213454	up	19:-:5422806-5424759	MERGE.19753	19:-:5422805-5424979	19:-:5422806-5424759	ENSMUSG00000024914	66556	Q4FJW2	Drap1	Dr1-associated corepressor [Source:UniProtKB/Swiss-Prot;Acc:Q9D6N5]	0.40927	0.11488	1.04531	0	0.01731	0.02913
ENSMUST00000112201	1.21564	0.00527669	0.212356	up	2:+:70661576-70691725	MERGE.22392	2:+:70661576-70825695	2:+:70661576-70691725	ENSMUSG00000014959	70231	Q99JX3	Gorasp2	golgi reassembly stacking protein 2 [Source:MGI Symbol;Acc:MGI:2135962]	12.7991	6.88467	9.90811	3.62968	4.89981	4.10961
ENSMUST00000103110	1.5531	0.00521735	0.211169	up	11:+:101009452-101062424	MERGE.7236	11:+:101009452-101063719	11:+:101009452-101062424	ENSMUSG00000019302	11975	Q3TXT5	Atp6v0a1	ATPase, H+ transporting, lysosomal V0 subunit A1 [Source:MGI Symbol;Acc:MGI:103286]	1.84246	1.46827	1.18736	0.59031	0.9731	0.45228
ENSMUST00000113502	9.30297	0.00520086	0.211044	up	19:+:6334979-6340880	MERGE.19861	19:+:6334979-6340891	19:+:6334979-6340880	ENSMUSG00000024947	17283	O88559	Men1	Menin [Source:UniProtKB/Swiss-Prot;Acc:O88559]	14.4562	2.05086	3.39824	0.14901	0	0
ENSMUST00000066984	4.54479	0.00519554	0.211044	up	13:-:100468580-100492561	MERGE.11400	13:-:100459802-100492579	13:-:100468580-100492561	ENSMUSG00000021639	23894	Q9JIB4	Gtf2h2	ral transcription factor IIH subunit 2 [Source:UniProtKB/Swiss-Prot;Acc:Q9JIB4]	5.81495	3.32217	9.50163	0.55227	0.038	0.98477
ENSMUST00000177744	2.12991	0.00516789	0.211044	up	10:-:118346271-118348679	MERGE.4521	10:-:118340847-118354105	10:-:118346271-118348679	ENSMUSG00000112495	668213	A0A1W2P7H4	Gm9048	predicted gene 9048	0.57265	0.53302	0.65114	0.11717	0.42839	0.16264
ENSMUST00000161211	3.7301	0.00513545	0.211044	up	12:-:81573557-81595006	MERGE.9039	12:-:81573557-81595008	12:-:81573557-81595006	ENSMUSG00000002679	69792	Q921D4	Med6	Mus musculus mediator complex subunit 6 (Med6), transcript variant 1, mRNA. [Source:RefSeq mRNA;Acc:NM_001347384]	1.88162	1.39979	1.24201	0.93823	0.05942	0.07
ENSMUST00000166019	1.8231	0.00512309	0.211044	up	15:-:83119255-83122149	MERGE.14439	15:-:83100295-83122801	15:-:83119255-83122149	ENSMUSG00000018040	74778	Q9D1C9	Rrp7a	Ribosomal RNA-processing A [Source:UniProtKB/Swiss-Prot;Acc:Q9D1C9]	1.1912	1.40039	1.14855	0.41308	0.61392	0.6457
ENSMUST00000021903	1.17732	0.00511099	0.211044	up	13:+:51846678-51848468	MERGE.10486	13:+:51846678-51848468	13:+:51846678-51848468	ENSMUSG00000021453	23882	Q9R0S0	Gadd45g	growth arrest and DNA damage inducible gamma [Source:HGNC Symbol;Acc:HGNC:4097]	1.52379	1.66678	1.66474	1.03314	1.01059	1.03818
ENSMUST00000171106	2.48787	0.00510144	0.211044	up	5:-:99961003-99976551	MERGE.30892	5:-:99955935-99978938	5:-:99961003-99976551	ENSMUSG00000000568	11991	Q60668	Hnrnpd	Heteroous nuclear ribonucleoprotein D0 [Source:UniProtKB/Swiss-Prot;Acc:Q60668]	6.41726	2.30842	8.52172	0.90973	1.5774	1.08075
ENSMUST00000154823	1.93169	0.00509126	0.211044	up	7:+:28394763-28395799	MERGE.35275	7:+:28392951-28399388	7:+:28394763-28395799	ENSMUSG00000003437	54624	Q8K2T8	Paf1	RNA polymerase II-associated factor 1 homolog [Source:UniProtKB/Swiss-Prot;Acc:Q8K2T8]	0.62551	0.52991	0.64293	0.26746	0.23425	0.23293
ENSMUST00000040536	1.24223	0.00507202	0.211044	up	12:+:85686669-85709087	MERGE.9133	12:+:85686669-85709087	12:+:85686669-85709087	ENSMUSG00000034266	53314	O35284	Batf	Basic leucine zipper transcriptional factor ATF-like [Source:UniProtKB/Swiss-Prot;Acc:O35284]	1.31234	1.11498	1.14262	0.81577	0.76435	0.70966
ENSMUST00000203436	1.05991	0.00506017	0.211044	up	6:+:67266983-67284306	MERGE.33403	6:+:67206178-67297736	6:+:67266983-67284306	ENSMUSG00000036371	66870	Q9CY58	Serbp1	Plasminogen activator inhibitor 1 RNA-binding protein [Source:UniProtKB/Swiss-Prot;Acc:Q9CY58]	9.89808	8.03456	11.9755	4.88342	4.03155	5.68541
ENSMUST00000166713	1.70538	0.00505413	0.211044	up	5:+:43233463-43289723	MERGE.30271	5:+:43233170-43289724	5:+:43233463-43289723	ENSMUSG00000039782	231207	E9Q5X2	Cpeb2	cytoplasmic polyadenylation element-binding protein 2 isoform 1 [Source:RefSeq peptide;Acc:NP_787951]	2.12833	1.24125	0.83254	0.58219	0.41179	0.38361
ENSMUST00000171519	2.00121	0.00503893	0.211044	up	3:-:95884973-95891930	MERGE.26080	3:-:95883954-95892005	3:-:95884973-95891930	ENSMUSG00000038543	229600	Q8R2K8	BC028528	Mus musculus (BC028528), transcript variant 2, mRNA. [Source:RefSeq mRNA;Acc:NM_001346514]	5.10327	4.90437	4.9695	2.62694	0.8165	2.32163
ENSMUST00000008016	1.43346	0.00503257	0.211044	up	4:+:136143497-136145392	MERGE.28936	4:+:136143497-136147320	4:+:136143497-136145392	ENSMUSG00000007872	15903	Q545W1	Id3	DNA-binding protein inhibitor ID-3 [Source:UniProtKB/Swiss-Prot;Acc:P41133]	4.88214	3.46343	4.37589	1.40472	2.38315	1.98035
ENSMUST00000136501	1.2263	0.00503146	0.211044	up	6:+:83349446-83360136	MERGE.33566	6:+:83349147-83360136	6:+:83349446-83360136	ENSMUSG00000045160	78653	Q14A77	Bola3	BolA-like protein 3 [Source:UniProtKB/Swiss-Prot;Acc:Q8CEI1]	3.36947	2.43824	2.82762	1.27949	1.2139	1.75881
ENSMUST00000140518	1.28349	0.00501545	0.211044	up	3:-:96056887-96057719	MERGE.26092	3:-:95999832-96058466	3:-:96056887-96057719	ENSMUSG00000015747	22365	P97390	Vps45	vacuolar protein sorting 45 [Source:MGI Symbol;Acc:MGI:891965]	5.6946	4.55247	5.45746	2.92881	3.69045	3.02557
ENSMUST00000119879	5.82757	0.00501528	0.211044	up	17:+:15499922-15514372	MERGE.16672	17:+:15499888-15529138	17:+:15499922-15514372	ENSMUSG00000014767	21374	P29037	Tbp	TATA box binding protein [Source:MGI Symbol;Acc:MGI:101838]	0.83917	1.86763	1.78333	0.01168	0.44251	0.01095
ENSMUST00000073570	1.83466	0.00498544	0.211044	up	17:+:33629090-33631779	MERGE.17260	17:+:33629090-33645706	17:+:33629090-33631779	ENSMUSG00000073423	328801	Q14A93	Zfp414	zinc finger protein 414 [Source:MGI Symbol;Acc:MGI:1915641]	1.46131	2.76463	2.17322	0.88666	0.53622	1.05276
ENSMUST00000130509	4.12969	0.00494356	0.211044	up	14:-:32959547-33185066	MERGE.12260	14:-:32959547-33185508	14:-:32959547-33185066	ENSMUSG00000051506	545030	E9PV60	Wdfy4	WD repeat and FYVE domain containing 4 [Source:MGI Symbol;Acc:MGI:3584510]	9.79223	9.02519	8.23989	3.88809	0.21186	0.20328
ENSMUST00000224313	1.06864	0.00493874	0.211044	up	14:+:57826430-57826948	MERGE.12699	14:+:57826234-57829296	14:+:57826430-57826948	ENSMUSG00000021967	67840	Q9CQF8	Mrpl57	mitochondrial ribosomal protein L57	9.78085	8.34741	9.55512	4.93836	5.96532	4.85606
ENSMUST00000109142	6.62726	0.00493369	0.211044	up	11:+:50376990-50386528	MERGE.5587	11:+:50376990-50386528	11:+:50376990-50386528	ENSMUSG00000007850	59013	O35737	Hnrnph1	Mus musculus heteroous nuclear ribonucleoprotein H1 (Hnrnph1), transcript variant 1, mRNA. [Source:RefSeq mRNA;Acc:NM_001347487]	0.57583	0.76563	1.38495	0	0	0.23998
ENSMUST00000223467	6.66164	0.00490896	0.211044	up	13:+:49653103-49678979	MERGE.10469	13:+:49653078-49679016	13:+:49653103-49678979	ENSMUSG00000021392	70930	Q3UHX0	Nol8	nucleolar protein 8	0.3652	0.29795	1.41491	0.03317	0	0.00889
ENSMUST00000105579	3.99536	0.00474229	0.210063	up	4:+:155992872-156010210	MERGE.29565	4:+:155992872-156013614	4:+:155992872-156010210	ENSMUSG00000029076	20318	Q61112	Sdf4	stromal cell derived factor 4 [Source:MGI Symbol;Acc:MGI:108079]	1.177	4.03819	2.73033	0.06761	0.20348	0.53264
ENSMUST00000020719	2.35664	0.0047144	0.210019	up	11:+:59208321-59210738	MERGE.5789	11:+:59208321-59228271	11:+:59208321-59210738	ENSMUSG00000020441	67862	Q99LX5	2310033P09Rik	Multiple myeloma tumor-associated [Source:UniProtKB/Swiss-Prot;Acc:Q99LX5]	0.45608	0.84489	0.5459	0.18452	0.30362	0.10713
ENSMUST00000196223	1.29812	0.00469401	0.209625	up	3:-:89088221-89089975	MERGE.25839	3:-:89081939-89101959	3:-:89088221-89089975	ENSMUSG00000041263	72296	Q8BG26	Rusc1	RUN and SH3 domain-containing protein 1 [Source:UniProtKB/Swiss-Prot;Acc:Q8BG26]	2.63375	1.89556	2.70492	1.58962	1.55661	1.10075
ENSMUST00000210699	1.42227	0.00463598	0.208419	up	8:-:70598768-70599909	MERGE.38648	8:-:70594413-70608872	8:-:70598768-70599909	ENSMUSG00000070003	76900	Q3U4B1	Ssbp4	single stranded DNA binding protein 4 [Source:MGI Symbol;Acc:MGI:1924150]	3.10666	2.99742	2.89391	2.19108	1.19623	1.65657
ENSMUST00000218615	1.75328	0.0044917	0.207109	up	12:-:30895904-30898119	MERGE.8300	12:-:30893326-30911589	12:-:30895904-30898119	ENSMUSG00000044573	11431	Q561M1	Acp1	acid phosphatase 1, soluble	1.54519	1.82835	1.37611	0.65916	0.59253	0.91736
ENSMUST00000143096	2.59936	0.00446414	0.206937	up	7:+:43456501-43457780	MERGE.35537	7:+:43444083-43472019	7:+:43456501-43457780	ENSMUSG00000004610	110826	Q9DCW4	Etfb	Electron transfer flavoprotein subunit beta [Source:UniProtKB/Swiss-Prot;Acc:Q9DCW4]	1.03612	1.55696	1.6913	0.22085	0.4308	0.49193
ENSMUST00000109597	1.85846	0.00440533	0.206937	up	2:+:156144233-156145794	MERGE.23970	2:+:156123640-156145797	2:+:156144233-156145794	ENSMUSG00000067847	67067	P60603	Romo1	Reactive oxygen species modulator 1 [Source:UniProtKB/Swiss-Prot;Acc:P60603]	2.81969	6.28256	5.31428	1.53965	1.76195	1.90611
ENSMUST00000031171	1.08841	0.00437891	0.206937	up	5:+:86071812-86103864	MERGE.30730	5:+:86071746-86109581	5:+:86071812-86103864	ENSMUSG00000029254	56792	Q9JM90	Stap1	Signal-transducing adaptor protein 1 [Source:UniProtKB/Swiss-Prot;Acc:Q9JM90]	4.32472	3.8932	4.57667	2.60843	2.29832	2.53961
ENSMUST00000086851	1.56514	0.00434354	0.206937	up	1:-:91411483-91413222	MERGE.1256	1:-:91411483-91414038	1:-:91411483-91413222	ENSMUSG00000067071	55927	Q9JHE6	Hes6	Transcription cofactor HES-6 [Source:UniProtKB/Swiss-Prot;Acc:Q9JHE6]	4.45757	2.86201	5.42972	1.88603	1.32924	1.90373
ENSMUST00000220107	2.36522	0.00431619	0.206937	up	10:+:120227102-120231564	MERGE.4554	10:+:120227070-120232582	10:+:120227102-120231564	ENSMUSG00000020224	66225	Q9D945	Llph	LLP homolog, long-term synaptic facilitation [Source:HGNC Symbol;Acc:HGNC:28229]	1.17555	0.6397	0.96539	0.30914	0.45944	0.15187
ENSMUST00000188738	9.37827	0.00425424	0.206395	up	1:+:9798185-9899618	MERGE.129	1:+:9798107-9900845	1:+:9798185-9899618	ENSMUSG00000025915	170755	Q9ERE3	Sgk3	serum/glucocorticoid regulated kinase 3 [Source:MGI Symbol;Acc:MGI:2182368]	0.37314	4.08931	5.10952	0	0.00449	0.00378
ENSMUST00000027921	7.62803	0.00423727	0.206011	up	1:-:185284726-185329396	MERGE.2615	1:-:185204117-185329396	1:-:185284726-185329396	ENSMUSG00000026618	381314	Q8BIJ6	Iars2	Isoleucine--tRNA ligase, mitochondrial [Source:UniProtKB/Swiss-Prot;Acc:Q8BIJ6]	5.08092	3.81051	1.95534	0.00413	0.68321	0.00581
ENSMUST00000155819	1.44339	0.00423001	0.205916	up	15:+:26387719-26409576	ENSMUSG00000022269	15:+:26309048-26409576	15:+:26387719-26409576	ENSMUSG00000022269	211147	Q8CBH7	March11	E3 ubiquitin-protein ligase MARCH11 [Source:UniProtKB/Swiss-Prot;Acc:Q8CBH7]	1.66971	1.9332	1.52666	1.25453	0.82468	0.79949
ENSMUST00000119002	4.55316	0.0042284	0.205916	up	3:-:88549820-88552859	MERGE.25762	3:-:88549819-88553074	3:-:88549820-88552859	ENSMUSG00000028062	83409	Q9JHS3	Lamtor2	Ragulator complex protein LAMTOR2 [Source:UniProtKB/Swiss-Prot;Acc:Q9JHS3]	0.38098	0.93733	0.2916	0.03976	0	0.09322
ENSMUST00000136390	1.4868	0.00422368	0.205916	up	15:-:76047158-76062719	MERGE.14111	15:-:76047158-76069784	15:-:76047158-76062719	ENSMUSG00000022568	105782	Q80U72	Scrib	scribbled planar cell polarity protein [Source:HGNC Symbol;Acc:HGNC:30377]	3.02701	5.01059	3.15667	1.83462	1.20895	1.20688
ENSMUST00000173713	1.30282	0.00414404	0.20542	up	17:-:25262175-25274310	MERGE.16941	17:-:25261916-25274622	17:-:25262175-25274310	ENSMUSG00000015120	22196	P63280	Ube2i	ubiquitin-conjugating enzyme E2I [Source:MGI Symbol;Acc:MGI:107365]	2.02617	2.55704	2.25509	1.6619	1.14541	1.13034
ENSMUST00000111307	1.71154	0.00403266	0.2046	up	5:-:129999599-130002881	MERGE.31814	5:-:129989011-130003049	5:-:129999599-130002881	ENSMUSG00000025534	110006	P12265	Gusb	glucuronidase, beta [Source:MGI Symbol;Acc:MGI:95872]	1.82844	1.81456	1.52624	0.71476	0.56715	1.0794
ENSMUST00000118193	8.4315	0.00388937	0.204389	up	15:+:5185525-5218336	MERGE.13460	15:+:5185525-5221349	15:+:5185525-5218336	ENSMUSG00000022151	67515	Q9D6K7	Ttc33	tetratricopeptide repeat domain 33 [Source:MGI Symbol;Acc:MGI:1914765]	12.4536	1.60556	2.76951	0.07433	0.00753	0
ENSMUST00000105894	1.81623	0.00388543	0.204389	up	4:-:133847290-133887797	MERGE.28816	4:-:133847290-133887797	4:-:133847290-133887797	ENSMUSG00000003644	20111	P18653	Rps6ka1	ribosomal protein S6 kinase polypeptide 1 [Source:MGI Symbol;Acc:MGI:104558]	8.42685	9.58351	4.09293	2.26176	2.20796	1.63487
ENSMUST00000188489	1.63787	0.00387033	0.204389	up	11:+:80383279-80405733	MERGE.6593	11:+:80383279-80411350	11:+:80383279-80405733	ENSMUSG00000017421	22680	Q9JMD0	Zfp207	zinc finger protein 207 [Source:MGI Symbol;Acc:MGI:1340045]	0.50091	0.90776	0.64549	0.27272	0.35177	0.29598
ENSMUST00000144891	4.1003	0.00384795	0.204346	up	5:-:135056480-135064048	MERGE.31879	5:-:135052957-135064959	5:-:135056480-135064048	ENSMUSG00000005378	66138	Q148S9	Bud23	Probable 18S rRNA (guanine-N(7))-methyltransferase [Source:UniProtKB/Swiss-Prot;Acc:Q9CY21]	7.82379	6.24148	1.58772	0.60934	0.17313	0.31376
ENSMUST00000190279	1.3739	0.00381747	0.204165	up	9:+:102626296-102634425	MERGE.42191	9:+:102626296-102634425	9:+:102626296-102634425	ENSMUSG00000035048	69010	Q8R034	Anapc13	Anaphase-promoting complex subunit 13 [Source:UniProtKB/Swiss-Prot;Acc:Q8R034]	12.5373	11.3609	10.818	3.91056	5.51278	6.29256
ENSMUST00000111620	3.22861	0.00378206	0.203196	up	1:+:161070767-161086338	MERGE.2143	1:+:161070713-161086724	1:+:161070767-161086338	ENSMUSG00000026708	70454	Q14A61	Cenpl	Centromere protein L [Source:UniProtKB/Swiss-Prot;Acc:Q3U3S3]	2.2848	1.19697	0.73964	0.11823	0.12519	0.41027
ENSMUST00000160422	5.72162	0.00377427	0.203096	up	5:+:145167247-145182040	MERGE.32253	5:+:145167213-145182041	5:+:145167247-145182040	ENSMUSG00000029625	54188	Q8BQZ5	Cpsf4	Cleavage and polyadenylation specificity factor subunit 4 [Source:UniProtKB/Swiss-Prot;Acc:Q8BQZ5]	1.23232	2.47309	1.60346	0.2379	0	0.0784
ENSMUST00000105734	5.59195	0.003679	0.201076	up	4:-:147753974-147809788	MERGE.29276	4:-:147611937-147809840	4:-:147753974-147809788	ENSMUSG00000078495	100041677	A2A7A2	Zfp984	zinc finger protein 984 [Source:MGI Symbol;Acc:MGI:3651978]	1.28193	0.68473	0.84612	0	0.05534	0.11641
ENSMUST00000149684	1.67947	0.00366125	0.20068	up	5:+:135731550-135733915	MERGE.31904	5:+:135670033-135744263	5:+:135731550-135733915	ENSMUSG00000005514	18984	P37040	Por	P450 (cytochrome) oxidoreductase [Source:MGI Symbol;Acc:MGI:97744]	3.29576	3.17987	2.49	1.14082	2.07574	0.99129
ENSMUST00000221145	1.6486	0.0035778	0.200226	up	12:+:21286399-21297938	MERGE.8237	12:+:21270443-21315056	12:+:21286399-21297938	ENSMUSG00000054309	54451	Q9QXK7	Cpsf3	cleavage and polyadenylation specificity factor 3	2.3059	1.73119	2.42354	0.74445	0.98068	1.21657
ENSMUST00000183409	4.25801	0.00353646	0.199317	up	7:-:106156556-106215326	MERGE.36520	7:-:106156556-106215326	7:-:106156556-106215326	ENSMUSG00000045868	74558	L7N451	Gvin1	GTPase, very large interferon inducible 1	1.17549	0.64572	0.77467	0.10281	0.00839	0.15875
ENSMUST00000135038	1.98149	0.00350025	0.19829	up	X:-:101264938-101267434	MERGE.43585	X:-:101261376-101269023	X:-:101264938-101267434	ENSMUSG00000031304	16186	P34902	Il2rg	Cytokine receptor common subunit gamma [Source:UniProtKB/Swiss-Prot;Acc:P34902]	2.0842	3.63714	4.92854	1.41844	1.18054	1.04653
ENSMUST00000030651	2.87155	0.00348196	0.198247	up	4:-:134127406-134128789	MERGE.28833	4:-:134124806-134128789	4:-:134127406-134128789	ENSMUSG00000028843	73723	Q91VW3	Sh3bgrl3	SH3 domain-binding glutamic acid-rich-like protein 3 [Source:UniProtKB/Swiss-Prot;Acc:Q91VW3]	0.67957	1.15212	0.76055	0.15196	0.11857	0.2993
ENSMUST00000160629	1.99919	0.00347317	0.198247	up	5:+:145167213-145182041	MERGE.32253	5:+:145167213-145182041	5:+:145167213-145182041	ENSMUSG00000029625	54188	Q8BQZ5	Cpsf4	Cleavage and polyadenylation specificity factor subunit 4 [Source:UniProtKB/Swiss-Prot;Acc:Q8BQZ5]	1.96856	2.46813	3.83344	0.62617	1.24164	0.79127
ENSMUST00000102956	3.44483	0.00338631	0.196877	up	14:-:26413168-26534931	MERGE.12026	14:-:26413168-26534931	14:-:26413168-26534931	ENSMUSG00000021870	83997	Q3URD3	Slmap	Sarcolemmal membrane-associated protein [Source:UniProtKB/Swiss-Prot;Acc:Q3URD3]	0.72777	0.43847	0.82732	0.03093	0.06435	0.23012
ENSMUST00000025562	1.1256	0.00338364	0.196826	up	19:-:9872297-9899533	MERGE.20008	19:-:9845657-9899533	19:-:9872297-9899533	ENSMUSG00000024660	16319	Q9WU62	Incenp	inner centromere protein	34.6196	24.3962	27.9475	15.6288	8.44632	15.7739
ENSMUST00000049628	1.40905	0.00337105	0.196655	up	5:-:108433244-108434448	MERGE.31069	5:-:108433244-108434448	5:-:108433244-108434448	ENSMUSG00000050856	11958	Q06185	Atp5k	ATP synthase subunit e, mitochondrial [Source:UniProtKB/Swiss-Prot;Acc:Q06185]	19.1508	13.0843	18.9605	9.79956	6.07219	6.73616
ENSMUST00000211660	5.55773	0.00336248	0.196575	up	7:-:46711999-46713749	MERGE.35697	7:-:46711998-46715700	7:-:46711999-46713749	ENSMUSG00000040026	20210	P04918	Saa3	Serum amyloid A-3 protein [Source:UniProtKB/Swiss-Prot;Acc:P04918]	1.67918	0.88755	1.43973	0	0.40762	0
ENSMUST00000222461	1.80521	0.00328522	0.195598	up	12:+:98746968-98786825	MERGE.9290	12:+:98746964-98787753	12:+:98746968-98786825	ENSMUSG00000021012	75553	Q8BJ05	Zc3h14	zinc finger CCCH type containing 14	1.57743	0.9495	0.74572	0.56678	0.42535	0.31053
ENSMUST00000125801	2.18656	0.00324513	0.195339	up	4:-:124923624-124936781	MERGE.28426	4:-:124918465-124939311	4:-:124923624-124936781	ENSMUSG00000028873	52276	Q8BHX3	Cdca8	Borealin [Source:UniProtKB/Swiss-Prot;Acc:Q8BHX3]	1.50973	1.14913	2.16004	0.85775	0.50732	0.32836
ENSMUST00000073791	8.31943	0.00324251	0.195339	up	11:-:115415689-115419962	MERGE.7678	11:-:115415689-115419962	11:-:115415689-115419962	ENSMUSG00000034566	71679	Q9DCX2	Atp5h	ATP synthase subunit d, mitochondrial [Source:UniProtKB/Swiss-Prot;Acc:Q9DCX2]	16.2816	8.7443	21.5407	2.09025	0	0
ENSMUST00000076352	1.80844	0.00312436	0.1944	up	13:-:32842092-32851185	MERGE.10167	13:-:32842092-32851185	13:-:32842092-32851185	ENSMUSG00000044734	66222	Q9D154	Serpinb1a	serine (or cysteine) peptidase inhibitor, clade B, member 1a [Source:MGI Symbol;Acc:MGI:1913472]	0.75215	0.62592	0.80767	0.34732	0.20341	0.39752
ENSMUST00000084527	1.74152	0.00311924	0.194307	up	4:-:62300342-62360470	MERGE.27649	4:-:62300342-62360548	4:-:62300342-62360470	ENSMUSG00000066151	338355	Q6P9Q6	Fkbp15	FK506-binding protein 15 [Source:UniProtKB/Swiss-Prot;Acc:Q6P9Q6]	1.30891	2.10793	2.71675	0.65934	0.68771	0.66308
ENSMUST00000005825	3.10746	0.00305348	0.193729	up	10:+:128303335-128321353	MERGE.4777	10:+:128303335-128321358	10:+:128303335-128321353	ENSMUSG00000005682	103135	Q8BGF7	Pan2	PAN2 poly(A) specific ribonuclease subunit	0.83166	0.46971	0.29809	0.09906	0.16705	0.03335
ENSMUST00000028235	7.60985	0.00305311	0.193729	up	2:+:35109492-35130727	MERGE.21969	2:+:35109492-35178822	2:+:35109492-35130727	ENSMUSG00000057110	26920	A0A0G2JFA2,R4GML4,A2AS42,R4GML3,A0A0J9YTY9,A2AL36,Q61710,F6QP53,A0A0G2JE96,B2RXX1,E9Q9E7	Cntrl	Centriolin [Source:UniProtKB/Swiss-Prot;Acc:A2AL36]	2.07438	2.69955	1.33634	0	0.34985	0
ENSMUST00000127405	4.52684	0.00302174	0.193171	up	11:+:51619735-51623714	MERGE.5604	11:+:51619735-51635855	11:+:51619735-51623714	ENSMUSG00000001056	52530	Q9CRB2	Nhp2	H/ACA ribonucleoprotein complex subunit 2 [Source:UniProtKB/Swiss-Prot;Acc:Q9CRB2]	31.8691	6.08124	38.5319	0.85602	1.25612	1.09757
ENSMUST00000130904	1.52934	0.00299743	0.192632	up	7:-:122090833-122093782	MERGE.36764	7:-:122083669-122101886	7:-:122090833-122093782	ENSMUSG00000030869	70316	Q9CR21	Ndufab1	NADH dehydrogenase (ubiquinone) 1, alpha/beta subcomplex, 1 [Source:MGI Symbol;Acc:MGI:1917566]	5.42804	5.8113	6.62612	2.27522	3.51883	2.90744
ENSMUST00000173202	1.56957	0.00288624	0.191845	up	18:-:36667272-36670306	MERGE.18895	18:-:36666681-36679500	18:-:36667272-36670306	ENSMUSG00000006050	225372	Q8R1C9	Sra1	amyloid beta (A4) precursor protein-binding, family B, member 3	13.4568	20.4074	12.1566	4.82435	4.53174	6.89325
ENSMUST00000108403	1.7444	0.00288552	0.191845	up	7:+:25681158-25686558	MERGE.35158	7:+:25680780-25686558	7:+:25681158-25686558	ENSMUSG00000063439	232987	Q3UK10	B9d2	B9 domain-containing protein 2 [Source:UniProtKB/Swiss-Prot;Acc:Q3UK10]	3.71785	5.34746	2.53829	1.42655	1.33126	1.53501
ENSMUST00000153112	3.42371	0.00288175	0.191845	up	2:+:181319963-181323694	MERGE.24650	2:+:181319739-181356616	2:+:181319963-181323694	ENSMUSG00000038685	269400	Q0VGM9	Rtel1	Regulator of telomere elongation helicase 1 [Source:UniProtKB/Swiss-Prot;Acc:Q0VGM9]	0.40129	0.82759	0.55557	0.09422	0.08752	0.05891
ENSMUST00000106599	1.54067	0.00287165	0.191845	up	11:+:114668609-114672331	MERGE.7621	11:+:114668524-114672331	11:+:114668609-114672331	ENSMUSG00000057322	67671	Q9JJI8	Rpl38	ribosomal protein L38 [Source:MGI Symbol;Acc:MGI:1914921]	112.952	88.7683	124.525	27.0781	54.6651	33.0197
ENSMUST00000087865	2.19754	0.00283364	0.191845	up	6:-:131364855-131388476	MERGE.34417	6:-:131364855-131388476	6:-:131364855-131388476	ENSMUSG00000030189	56449	Q68G78	Ybx3	Y box protein 3 [Source:MGI Symbol;Acc:MGI:2137670]	105.526	95.4476	110.417	52.7462	11.9427	15.4566
ENSMUST00000044509	2.84532	0.00277047	0.191231	up	X:-:152336855-152342425	MERGE.43973	X:-:152336852-152342425	X:-:152336855-152342425	ENSMUSG00000041096	52808	Q7TQI8	Tspyl2	Mus musculus TSPY-like 2 (Tspyl2), transcript variant 3, mRNA. [Source:RefSeq mRNA;Acc:NM_001358369]	1.03676	1.64566	0.54207	0.1759	0.12604	0.27888
ENSMUST00000149662	4.61934	0.00269741	0.191135	up	11:+:85801821-85825390	MERGE.6744	11:+:85353167-85826058	11:+:85801821-85825390	ENSMUSG00000059439	192197	Q8CCN5	Bcas3	Breast carcinoma-amplified sequence 3 homolog [Source:UniProtKB/Swiss-Prot;Acc:Q8CCN5]	0.63465	0.45609	0.63849	0	0.18328	0
ENSMUST00000114858	2.00469	0.00267511	0.191008	up	16:+:36184212-36188111	MERGE.15738	16:+:36184212-36188111	16:+:36184212-36188111	ENSMUSG00000079597	433016	B2RV77	Gm5483	predicted gene 5483	1.61164	1.73988	1.50614	0.70908	0.45599	0.7162
ENSMUST00000120699	2.05848	0.00265042	0.190551	up	11:+:76406952-76414329	MERGE.6402	11:+:76406952-76626657	11:+:76406952-76414329	ENSMUSG00000020843	56322	Q9CQ85	Timm22	Mitochondrial import inner membrane translocase subunit Tim22 [Source:UniProtKB/Swiss-Prot;Acc:Q9CQ85]	2.34476	1.24544	1.41049	0.6054	0.80978	0.41166
ENSMUST00000108479	1.01243	0.00258949	0.190213	up	7:+:19076258-19082776	MERGE.34992	7:+:19076227-19082776	7:+:19076258-19082776	ENSMUSG00000030410	13401	Q5HZG7	Dmwd	Dystrophia myotonica WD repeat-containing protein [Source:UniProtKB/Swiss-Prot;Acc:Q08274]	4.77252	4.15299	4.58175	2.27423	2.44013	2.33252
ENSMUST00000110231	1.71855	0.00254101	0.189048	up	15:-:55076102-55090480	MERGE.13873	15:-:55076099-55090491	15:-:55076102-55090480	ENSMUSG00000022422	72107	Q8C1P7	Dscc1	Mus musculus DNA replication and sister chromatid cohesion 1 (Dscc1), transcript variant 1, mRNA. [Source:RefSeq mRNA;Acc:NM_001355594]	2.38193	2.21461	1.84588	0.97919	1.22579	0.52983
ENSMUST00000129398	6.41496	0.00249029	0.187425	up	15:-:89123307-89128653	MERGE.14640	15:-:89123307-89128700	15:-:89123307-89128653	ENSMUSG00000062906	170787	Q6P3E7	Hdac10	Histone deacetylase 10 [Source:UniProtKB/Swiss-Prot;Acc:Q6P3E7]	0.5806	0.54042	0.7914	0	0.15361	0
ENSMUST00000139253	1.72568	0.00246838	0.18738	up	2:+:121449195-121453420	MERGE.23192	2:+:121449195-121458672	2:+:121449195-121453420	ENSMUSG00000074884	378702	P84102	Serf2	small EDRK-rich factor 2 [Source:MGI Symbol;Acc:MGI:1337041]	0.3865	0.63538	0.52285	0.24015	0.21003	0.22177
ENSMUST00000093470	8.3161	0.00245179	0.18738	up	8:+:67494858-67502584	MERGE.38512	8:+:67494858-67502847	8:+:67494858-67502584	ENSMUSG00000051147	17961	P50295	Nat2	N-acetyltransferase 2 (arylamine N-acetyltransferase) [Source:MGI Symbol;Acc:MGI:109201]	7.45988	6.89472	9.10774	0	1.21707	0
ENSMUST00000035871	3.16805	0.00243214	0.18738	up	2:+:127247908-127261107	MERGE.23310	2:+:127247908-127261107	2:+:127247908-127261107	ENSMUSG00000034850	69470	Q8BGP5	Tmem127	Transmembrane protein 127 [Source:UniProtKB/Swiss-Prot;Acc:Q8BGP5]	4.94021	3.93833	2.31066	0.21591	1.04115	0.42921
ENSMUST00000038229	1.27606	0.00237368	0.18738	up	14:-:63182443-63193541	MERGE.12806	14:-:63182443-63193856	14:-:63182443-63193541	ENSMUSG00000035121	382913	Q1LZM6	Neil2	nei like 2 (E. coli)	1.47007	1.78851	1.60868	0.92921	0.86638	0.82216
ENSMUST00000027507	1.34757	0.00235289	0.18691	up	1:-:94038305-94052553	MERGE.1341	1:-:94038305-94052553	1:-:94038305-94052553	ENSMUSG00000026285	18566	Q544F3	Pdcd1	programmed cell death 1 [Source:MGI Symbol;Acc:MGI:104879]	1.74256	1.6281	1.64063	0.76052	0.92597	0.89434
ENSMUST00000123811	6.41547	0.00234683	0.18691	up	8:+:13011494-13020527	MERGE.37544	8:+:12873806-13020905	8:+:13011494-13020527	ENSMUSG00000031442	17207	Q6PDM6	Mcf2l	MCF.2 cell line derived transforming sequence like [Source:HGNC Symbol;Acc:HGNC:14576]	0.79601	0.32759	0.53402	0	0	0.09748
ENSMUST00000025394	1.5865	0.00232991	0.18691	up	18:+:65800549-65817665	MERGE.19302	18:+:65800549-65817665	18:+:65800549-65817665	ENSMUSG00000024516	66286	Q9D8V7	Sec11c	SEC11 homolog C, signal peptidase complex subunit [Source:MGI Symbol;Acc:MGI:1913536]	32.8927	32.1717	28.2023	6.8976	13.7706	12.2297
ENSMUST00000105920	5.54927	0.00223665	0.185039	up	7:+:143069368-143071087	MERGE.37372	7:+:143069249-143071093	7:+:143069368-143071087	ENSMUSG00000045752	56844	Q9JHE7	Tssc4	tumor-suppressing subchromosomal transferable fragment 4 [Source:MGI Symbol;Acc:MGI:1861712]	0.64475	1.64463	1.26276	0.06308	0	0.09465
ENSMUST00000156039	2.00159	0.00223489	0.185039	up	11:+:78325329-78326708	MERGE.6489	11:+:78322968-78327781	11:+:78325329-78326708	ENSMUSG00000017390	11676	P05063	Aldoc	Fructose-bisphosphate aldolase C [Source:UniProtKB/Swiss-Prot;Acc:P05063]	1.12386	0.88719	1.0902	0.59173	0.35653	0.29999
ENSMUST00000149016	3.43162	0.00213722	0.18327	up	2:+:174327730-174328947	MERGE.24429	2:+:174284320-174346744	2:+:174327730-174328947	ENSMUSG00000027523	14683	P63094	Gnas	GNAS (guanine nucleotide binding protein, alpha stimulating) complex locus [Source:MGI Symbol;Acc:MGI:95777]	4.88897	1.45665	4.47193	0.49751	0.26187	0.49253
ENSMUST00000102699	2.77545	0.00211484	0.18327	up	4:+:116807723-116819431	MERGE.28234	4:+:116807723-116819440	4:+:116807723-116819431	ENSMUSG00000028687	70603	Q99P21	Mutyh	Adenine DNA glycosylase [Source:UniProtKB/Swiss-Prot;Acc:Q99P21]	0.63235	1.20551	0.87768	0.34132	0.22066	0.08963
ENSMUST00000171412	2.09107	0.00200545	0.179666	up	9:-:108205958-108263736	MERGE.42374	9:-:108204634-108263958	9:-:108205958-108263736	ENSMUSG00000039952	13138	Q62165	Dag1	Dystroglycan Alpha-dystroglycan Beta-dystroglycan [Source:UniProtKB/Swiss-Prot;Acc:Q62165]	9.21658	7.69647	6.40181	2.65199	0.92929	2.50885
ENSMUST00000172719	2.06049	0.00200231	0.179666	up	12:+:3806527-3873381	MERGE.8034	12:+:3806007-3914443	12:+:3806527-3873381	ENSMUSG00000020661	13435	O88508	Dnmt3a	DNA (cytosine-5)-methyltransferase 3A [Source:UniProtKB/Swiss-Prot;Acc:O88508]	2.84558	4.22874	2.35619	1.29701	0.68481	1.12681
ENSMUST00000079012	4.00388	0.00190608	0.178041	up	6:+:116338024-116409540	MERGE.34138	6:+:116338024-116409540	6:+:116338024-116409540	ENSMUSG00000025702	71779	Q9DBD2	March8	E3 ubiquitin-protein ligase MARCH8 [Source:UniProtKB/Swiss-Prot;Acc:Q9DBD2]	8.36402	11.7061	5.78659	0.2791	1.97689	0.35933
ENSMUST00000047405	1.37757	0.00189923	0.177941	up	15:+:103453827-103498810	MERGE.15020	15:+:103453794-103530052	15:+:103453827-103498810	ENSMUSG00000022488	105855	Q8K1X4	Nckap1l	NCK associated protein 1 like	4.68283	6.11776	4.98586	1.99291	1.56618	2.63112
ENSMUST00000162054	1.80246	0.00188677	0.177916	up	15:-:68083764-68258856	MERGE.14002	15:-:68083764-68258856	15:-:68083764-68258856	ENSMUSG00000022335	380993	Q7TS63	Zfat	zinc finger and AT hook domain containing [Source:MGI Symbol;Acc:MGI:2681865]	2.0774	1.62489	1.38549	0.56866	0.81168	0.37889
ENSMUST00000111654	5.67667	0.00187618	0.177916	up	19:+:55741884-55925239	MERGE.20875	19:+:55741810-55933654	19:+:55741884-55925239	ENSMUSG00000024985	21416	E9QQ91	Tcf7l2	transcription factor 7 like 2, T cell specific, HMG box [Source:MGI Symbol;Acc:MGI:1202879]	0.60129	0.50507	0.71025	0.07751	0.03291	0
ENSMUST00000208616	1.59493	0.00181379	0.17616	up	7:-:28972035-28981864	MERGE.35316	7:-:28971372-28981864	7:-:28972035-28981864	ENSMUSG00000053565	73830	Q9DBZ5	Eif3k	Eukaryotic translation initiation factor 3 subunit K [Source:UniProtKB/Swiss-Prot;Acc:Q9DBZ5]	5.70347	7.00547	7.15976	2.28548	3.40594	2.27167
ENSMUST00000031587	2.57042	0.00180184	0.176046	up	5:+:114130386-114139323	MERGE.31279	5:+:114065461-114139323	5:+:114130386-114139323	ENSMUSG00000029591	22256	P97931	Ung	uracil DNA glycosylase [Source:MGI Symbol;Acc:MGI:109352]	2.12125	5.21176	2.28233	0.5233	0.80521	0.59216
ENSMUST00000172518	1.28806	0.00174975	0.176046	up	17:-:36954358-36958533	MERGE.17493	17:-:36954356-36958559	17:-:36954358-36958533	ENSMUSG00000036315	66136	Q791N7	Znrd1	zinc ribbon domain containing, 1 [Source:MGI Symbol;Acc:MGI:1913386]	22.7189	21.3197	28.4601	11.1636	8.04755	11.4396
ENSMUST00000097741	5.60798	0.00174782	0.176046	up	1:-:53930813-54195034	MERGE.548	1:-:53806876-54195168	1:-:53930813-54195034	ENSMUSG00000042807	329152	Q6I6G8	Hecw2	E3 ubiquitin-protein ligase HECW2 [Source:UniProtKB/Swiss-Prot;Acc:Q6I6G8]	0.45401	0.4611	0.60247	0.13964	0	0
ENSMUST00000224885	1.98511	0.00174446	0.176046	up	17:+:57249500-57263427	MERGE.17849	17:+:57249455-57263665	17:+:57249500-57263427	ENSMUSG00000019487	106628	Q8CJ53	Trip10	thyroid hormone receptor interactor 10	6.81299	5.2001	6.0984	2.49497	1.00164	1.86407
ENSMUST00000161896	5.38365	0.00174368	0.176046	up	5:+:145205123-145218562	MERGE.32275	5:+:145204562-145221750	5:+:145205123-145218562	ENSMUSG00000055991	22757	Q9Z1D8	Zkscan5	zinc finger with KRAB and SCAN domains 5 [Source:MGI Symbol;Acc:MGI:107533]	0.4556	0.87632	0.89726	0	0.06154	0.04315
ENSMUST00000210628	1.89503	0.00168026	0.175115	up	7:-:46691816-46710658	MERGE.35695	7:-:46686108-46710680	7:-:46691816-46710658	ENSMUSG00000006763	78935	Q9D2C2	Saal1	Protein SAAL1 [Source:UniProtKB/Swiss-Prot;Acc:Q9D2C2]	2.8571	5.26182	2.80304	1.11489	1.11845	1.0694
ENSMUST00000146297	2.82983	0.0015934	0.172534	up	2:-:156147246-156179580	MERGE.23971	2:-:156147239-156180238	2:-:156147246-156179580	ENSMUSG00000027620	170791	Q8VH51	Rbm39	RNA binding motif protein 39 [Source:MGI Symbol;Acc:MGI:2157953]	1.13929	3.15607	2.11095	0.31072	0.54146	0.28321
ENSMUST00000054052	1.17032	0.00158498	0.172534	up	8:+:122282141-122337251	MERGE.40742	8:+:122282141-122337251	8:+:122282141-122337251	ENSMUSG00000049577	22761	O35615	Zfpm1	zinc finger protein, multitype 1 [Source:MGI Symbol;Acc:MGI:1095400]	6.56418	5.06568	6.94932	2.82769	2.93287	2.54897
ENSMUST00000022688	6.05316	0.00157236	0.172534	up	14:-:70306297-70351425	MERGE.12974	14:-:70303469-70351425	14:-:70306297-70351425	ENSMUSG00000022094	213053	A0A0R4J1V1	Slc39a14	solute carrier family 39 (zinc transporter), member 14 [Source:MGI Symbol;Acc:MGI:2384851]	0.33522	0.91058	0.339	0.00538	0.04799	0.00505
ENSMUST00000108050	1.72305	0.00149542	0.172534	up	4:-:41517691-41569537	MERGE.27385	4:-:41517691-41569538	4:-:41517691-41569537	ENSMUSG00000028439	71901	Q9D772	Fam219a	Protein FAM219A [Source:UniProtKB/Swiss-Prot;Acc:Q9D772]	0.85522	0.92417	0.91238	0.32638	0.32212	0.45916
ENSMUST00000138357	1.25288	0.0014954	0.172534	up	7:-:13035238-13037746	MERGE.34886	7:-:13035120-13038275	7:-:13035238-13037746	ENSMUSG00000005575	22192	P61082	Ube2m	ubiquitin-conjugating enzyme E2M [Source:MGI Symbol;Acc:MGI:108278]	12.4262	10.252	10.3618	4.91968	3.83769	5.80126
ENSMUST00000215623	8.45221	0.00144572	0.172534	up	9:+:59656589-59669001	MERGE.41386	9:+:59656368-59679375	9:+:59656589-59669001	ENSMUSG00000032294	18746	P52480	Pkm	Pyruvate kinase PKM [Source:UniProtKB/Swiss-Prot;Acc:P52480]	6.11875	0.46077	3.709	0	0	0
ENSMUST00000034988	1.47113	0.00128133	0.169395	up	9:+:86572016-86574899	MERGE.41953	9:+:86571991-86574899	9:+:86572016-86574899	ENSMUSG00000032417	69519	Q14BN8	Rwdd2a	RWD domain containing 2A [Source:HGNC Symbol;Acc:HGNC:21385]	4.00583	3.56708	3.39382	1.60821	1.96908	1.30512
ENSMUST00000135877	6.89496	0.00126604	0.169395	up	1:+:63177145-63179568	MERGE.722	1:+:63176825-63180486	1:+:63177145-63179568	ENSMUSG00000025967	55949	O70251	Eef1b2	Elongation factor 1-beta [Source:UniProtKB/Swiss-Prot;Acc:O70251]	0.52194	2.74957	0.29609	0	0	0
ENSMUST00000032591	1.73608	0.0012453	0.168415	up	5:+:143235174-143248834	MERGE.32185	5:+:143235163-143248834	5:+:143235174-143248834	ENSMUSG00000029587	231866	Q7TSI0	Zfp12	zinc finger protein 12 [Source:MGI Symbol;Acc:MGI:99157]	1.85638	1.27096	1.75982	0.70125	0.60238	0.38818
ENSMUST00000119647	6.86361	0.00123568	0.1683	up	7:+:100395799-100454441	MERGE.36354	7:+:100372233-100470152	7:+:100395799-100454441	ENSMUSG00000047248	277939	Q52KB6	C2cd3	C2 domain-containing protein 3 [Source:UniProtKB/Swiss-Prot;Acc:Q52KB6]	2.71052	0.61902	1.29032	0.014	0.013	0.01532
ENSMUST00000025019	5.88357	0.00123451	0.1683	up	17:-:26199183-26201350	ENSMUSG00000073433	17:-:26196226-26207786	17:-:26199183-26201350	ENSMUSG00000073433	14570	Q62160	Arhgdig	Rho GDP-dissociation inhibitor 3 [Source:UniProtKB/Swiss-Prot;Acc:Q62160]	0.55042	0.89017	0.50036	0	0.09756	0
ENSMUST00000136753	6.77636	0.00118237	0.167371	up	14:+:50924969-50926551	MERGE.12481	14:+:50915616-50930489	14:+:50924969-50926551	ENSMUSG00000035960	11792	Q544Z7	Apex1	DNA-(apurinic or apyrimidinic site) lyase DNA-(apurinic or apyrimidinic site) lyase, mitochondrial [Source:UniProtKB/Swiss-Prot;Acc:P28352]	1.62434	2.16755	3.34678	0.31028	0	0
ENSMUST00000123684	4.32121	0.00111471	0.166218	up	19:-:24261501-24280568	MERGE.20239	19:-:24261453-24280605	19:-:24261501-24280568	ENSMUSG00000059363	14297	O35943	Fxn	Frataxin, mitochondrial Frataxin intermediate form Frataxin mature form [Source:UniProtKB/Swiss-Prot;Acc:O35943]	2.85128	1.91842	2.95375	0.18958	0.62222	0.04939
ENSMUST00000151927	4.59769	0.00111123	0.166218	up	3:+:103914567-103963871	MERGE.26280	3:+:103914120-103966636	3:+:103914567-103963871	ENSMUSG00000044098	229675	Q80T69	Rsbn1	Mus musculus rosbin, round spermatid basic protein 1 (Rsbn1), transcript variant 2, mRNA. [Source:RefSeq mRNA;Acc:NM_001356556]	2.67602	3.22706	2.88894	0.427	0.29661	0.02902
ENSMUST00000020685	2.12917	0.00108186	0.164925	up	11:-:43421031-43426227	MERGE.5469	11:-:43420250-43426251	11:-:43421031-43426227	ENSMUSG00000020415	30939	Q9CQJ7	Pttg1	Securin [Source:UniProtKB/Swiss-Prot;Acc:Q9CQJ7]	5.19086	4.97266	5.44001	1.86993	1.01239	2.08783
ENSMUST00000033335	1.75798	0.00106333	0.163609	up	7:+:109703690-109712189	MERGE.36540	7:+:109703690-109712189	7:+:109703690-109712189	ENSMUSG00000031023	57373	Q9JJR5	Akip1	A-kinase-interacting protein 1 [Source:UniProtKB/Swiss-Prot;Acc:Q9JJR5]	11.5688	7.51467	8.19802	3.28399	2.31385	3.57446
ENSMUST00000164627	2.4554	0.00103104	0.16148	up	13:-:33925314-33935977	MERGE.10183	13:-:33917918-34002794	13:-:33925314-33935977	ENSMUSG00000060147	20719	Q60854	Serpinb6a	serine (or cysteine) peptidase inhibitor, clade B, member 6a [Source:MGI Symbol;Acc:MGI:103123]	1.6859	2.11099	1.53834	0.64117	0.62753	0.27867
ENSMUST00000123853	2.90513	0.0010298	0.16148	up	14:-:78492246-78536808	MERGE.13133	14:-:78492246-78536808	14:-:78492246-78536808	ENSMUSG00000022016	219181	E9Q774	Akap11	A kinase (PRKA) anchor protein 11 [Source:MGI Symbol;Acc:MGI:2684060]	1.13331	1.1427	1.34739	0.21945	0.36826	0.08482
ENSMUST00000172618	4.3075	0.00100659	0.16097	up	17:-:25262179-25273914	MERGE.16941	17:-:25261916-25274622	17:-:25262179-25273914	ENSMUSG00000015120	22196	P63280	Ube2i	ubiquitin-conjugating enzyme E2I [Source:MGI Symbol;Acc:MGI:107365]	5.96277	2.03563	4.03088	0.12312	0.65389	0.1834
ENSMUST00000178383	9.46152	0.000989159	0.160353	up	10:+:79704570-79711823	MERGE.3892	10:+:79704491-79711969	10:+:79704570-79711823	ENSMUSG00000023175	12215	P18572	Bsg	Basigin [Source:UniProtKB/Swiss-Prot;Acc:P18572]	1.70343	15.3132	1.89356	0	0	0
ENSMUST00000033098	4.30448	0.000947957	0.160353	up	7:+:45570153-45589711	MERGE.35647	7:+:45570153-45589711	7:+:45570153-45589711	ENSMUSG00000030826	12036	Q3ULU3	Bcat2	Branched-chain-amino-acid aminotransferase, mitochondrial [Source:UniProtKB/Swiss-Prot;Acc:O35855]	36.9003	39.5539	21.4486	0.56709	3.08952	3.1135
ENSMUST00000032824	1.28159	0.000933564	0.160353	up	7:-:28041707-28050101	MERGE.35253	7:-:28041707-28050101	7:-:28041707-28050101	ENSMUSG00000030603	23996	P54775	Psmc4	26S proteasome regulatory subunit 6B [Source:UniProtKB/Swiss-Prot;Acc:P54775]	55.9646	50.5798	52.0971	29.9049	18.109	17.5535
ENSMUST00000161866	6.68935	0.000853246	0.159468	up	3:-:95878804-95882251	MERGE.26079	3:-:95878503-95882251	3:-:95878804-95882251	ENSMUSG00000038550	229599	A2RTE4	Ciart	Circadian-associated transcriptional repressor [Source:UniProtKB/Swiss-Prot;Acc:Q3TQ03]	0.27938	0.60283	2.0309	0.0159	0	0
ENSMUST00000037220	6.44232	0.00079696	0.156096	up	7:-:44229933-44236122	MERGE.35556	7:-:44229930-44236122	7:-:44229933-44236122	ENSMUSG00000038782	70004	A0A0U1RNM7,Q9D9U7,A0A0U1RP08	1700028J19Rik	RIKEN cDNA 1700028J19 gene [Source:MGI Symbol;Acc:MGI:1917254]	0.69524	0.83011	0.97037	0	0	0.10207
ENSMUST00000137446	2.82551	0.000751433	0.154841	up	2:+:153161303-153204862	MERGE.23830	2:+:153161303-153210466	2:+:153161303-153204862	ENSMUSG00000068040	99237	Q8BH24	Tm9sf4	Transmembrane 9 superfamily member 4 [Source:UniProtKB/Swiss-Prot;Acc:Q8BH24]	13.5485	12.8632	11.6666	1.41507	3.95161	1.22473
ENSMUST00000003907	1.7695	0.000644405	0.149384	up	8:-:84886393-84893917	MERGE.39000	8:-:84886393-84893921	8:-:84886393-84893917	ENSMUSG00000003809	270076	A0A0A0MQ68	Gcdh	Glutaryl-CoA dehydrogenase, mitochondrial [Source:UniProtKB/Swiss-Prot;Acc:Q60759]	3.55748	3.67567	3.10224	1.22443	1.4984	0.88449
ENSMUST00000176928	2.83529	0.000640822	0.148966	up	12:-:99388345-99563508	MERGE.9309	12:-:99190078-99563582	12:-:99388345-99563508	ENSMUSG00000033713	71375	Q499D0	Foxn3	Forkhead box protein N3 [Source:UniProtKB/Swiss-Prot;Acc:Q499D0]	1.69706	1.61989	2.67368	0.34067	0.50631	0.38037
ENSMUST00000219902	2.57533	0.000635125	0.148482	up	10:+:85871884-85884688	MERGE.4179	10:+:85829234-85889096	10:+:85871884-85884688	ENSMUSG00000001785	103136	Q99LL5	Pwp1	PWP1 homolog, endonuclein	8.27893	6.13633	8.61777	1.48492	2.5635	0.92562
ENSMUST00000212897	7.1206	0.000614126	0.147491	up	9:-:4294965-4309471	MERGE.40006	9:-:4294793-4309471	9:-:4294965-4309471	ENSMUSG00000025894	67618	Q9CQF6	Aasdhppt	L-aminoadipate-semialdehyde dehydrogenase-phosphopantetheinyl transferase [Source:UniProtKB/Swiss-Prot;Acc:Q9CQF6]	0.83757	1.04434	1.14098	0	0.08494	0.0042
ENSMUST00000115511	1.38907	0.000598935	0.147442	up	6:+:11925916-12081205	MERGE.32522	6:+:11907809-12081205	6:+:11925916-12081205	ENSMUSG00000029629	75725	Q9D4H9	Phf14	PHD finger protein 14 [Source:MGI Symbol;Acc:MGI:1923539]	5.74609	4.90046	4.95612	2.30825	2.13529	1.7173
ENSMUST00000153287	2.36917	0.000537983	0.142235	up	7:+:100494067-100497305	MERGE.36362	7:+:100493337-100502020	7:+:100494067-100497305	ENSMUSG00000033685	22228	Q549J5	Ucp2	uncoupling protein 2 (mitochondrial, proton carrier) [Source:MGI Symbol;Acc:MGI:109354]	6.18895	3.40015	5.91389	1.35246	1.6261	0.99766
ENSMUST00000030980	1.60455	0.00047581	0.136	up	5:-:35556203-35575070	MERGE.30192	5:-:35551260-35575070	5:-:35556203-35575070	ENSMUSG00000029097	78890	Q9D2Q2	Trmt44	Probable tRNA (uracil-O(2)-)-methyltransferase [Source:UniProtKB/Swiss-Prot;Acc:Q9D2Q2]	3.56613	4.05728	3.37786	1.21249	1.46774	1.15115
ENSMUST00000219626	2.85725	0.000408588	0.127878	up	10:+:85876254-85884487	MERGE.4179	10:+:85829234-85889096	10:+:85876254-85884487	ENSMUSG00000001785	103136	Q99LL5	Pwp1	PWP1 homolog, endonuclein	3.53092	3.4019	2.20747	0.58428	0.8801	0.39988
ENSMUST00000164558	1.80499	0.000400565	0.127878	up	12:+:85014701-85070492	MERGE.9096	12:+:84996321-85070515	12:+:85014701-85070492	ENSMUSG00000021244	56531	D3YWX2	Ylpm1	YLP motif containing 1 [Source:MGI Symbol;Acc:MGI:1926195]	5.05261	5.28326	3.46288	1.19245	1.35242	1.42731
ENSMUST00000184214	7.56576	0.000396581	0.127878	up	13:+:114818283-114826248	MERGE.11681	13:+:114818236-114832275	13:+:114818283-114826248	ENSMUSG00000015536	17434	Q9Z223	Mocs2	molybdenum cofactor synthesis 2 [Source:HGNC Symbol;Acc:HGNC:7193]	0.75273	4.47128	1.04324	0	0	0
ENSMUST00000131195	2.6068	0.000396176	0.127878	up	2:+:22774094-22836145	MERGE.21452	2:+:22774094-22875653	2:+:22774094-22836145	ENSMUSG00000026786	54519	Q8R5A3	Apbb1ip	amyloid beta (A4) precursor protein-binding, family B, member 1 interacting protein [Source:MGI Symbol;Acc:MGI:1861354]	2.58658	3.14873	2.28483	0.97421	0.42694	0.46075
ENSMUST00000166176	2.66638	0.000349065	0.123937	up	13:+:114818259-114829530	MERGE.11681	13:+:114818236-114832275	13:+:114818259-114829530	ENSMUSG00000015536	17434	Q9Z223	Mocs2	molybdenum cofactor synthesis 2 [Source:HGNC Symbol;Acc:HGNC:7193]	1.15683	2.00344	1.54415	0.43215	0.27817	0.29685
ENSMUST00000205885	3.61978	0.000346474	0.123731	up	7:-:4808422-4812124	MERGE.34807	7:-:4792899-4812590	7:-:4808422-4812124	ENSMUSG00000060860	77891	Q921J4	Ube2s	ubiquitin-conjugating enzyme E2S [Source:MGI Symbol;Acc:MGI:1925141]	1.46213	1.22934	1.24137	0.19617	0.17007	0.1431
ENSMUST00000156152	5.02845	0.000336023	0.123566	up	7:-:127932799-127935450	MERGE.37005	7:-:127932638-127946725	7:-:127932799-127935450	ENSMUSG00000070371	77613	E9QJT0	Prss36	serine protease 36 [Source:HGNC Symbol;Acc:HGNC:26906]	1.04342	0.97753	0.75739	0.07979	0.05559	0.01871
ENSMUST00000102727	1.75446	0.000334108	0.123566	up	11:-:54979108-55033445	MERGE.5715	11:-:54979108-55033445	11:-:54979108-55033445	ENSMUSG00000018340	11749	P14824	Anxa6	Annexin A6 [Source:UniProtKB/Swiss-Prot;Acc:P14824]	7.60432	5.99488	4.99562	2.19327	1.68586	1.89419
ENSMUST00000204084	5.08595	0.000332557	0.123566	up	6:-:11900372-11907393	MERGE.32520	6:-:11900292-11907497	6:-:11900372-11907393	ENSMUSG00000029632	17992	Q62425	Ndufa4	Cytochrome c oxidase subunit NDUFA4 [Source:UniProtKB/Swiss-Prot;Acc:Q62425]	0.26454	0.79124	0.4526	0.02761	0	0.02589
ENSMUST00000130498	4.70782	0.000323137	0.123566	up	7:+:126695436-126697058	MERGE.36857	7:+:126695401-126704831	7:+:126695436-126697058	ENSMUSG00000047721	66162	Q8BGS2	Bola2	BolA-like protein 2 [Source:UniProtKB/Swiss-Prot;Acc:Q8BGS2]	1.54547	1.97901	2.98596	0.17837	0.04971	0.12547
ENSMUST00000173760	6.82312	0.000269764	0.117442	up	12:-:102742230-102743645	MERGE.9422	12:-:102568582-102777690	12:-:102742230-102743645	ENSMUSG00000096458	64113	Q9ERH6	Moap1	Modulator of apoptosis 1 [Source:UniProtKB/Swiss-Prot;Acc:Q9ERH6]	1.54627	2.9281	1.41836	0.06885	0.01919	0.00807
ENSMUST00000209397	7.56955	0.000266052	0.117442	up	7:-:141314401-141324132	MERGE.37282	7:-:141297180-141327690	7:-:141314401-141324132	ENSMUSG00000058886	54006	Q9Z1T5	Deaf1	Deformed epidermal autoregulatory factor 1 homolog [Source:UniProtKB/Swiss-Prot;Acc:Q9Z1T5]	3.86202	0.89781	0.73934	0	0	0
ENSMUST00000113910	1.8853	0.000245754	0.114307	up	16:-:94364447-94370694	MERGE.16279	16:-:94358763-94371015	16:-:94364447-94370694	ENSMUSG00000022940	56176	Q9JHG1	Pigp	Phosphatidylinositol N-acetylglucosaminyltransferase subunit P [Source:UniProtKB/Swiss-Prot;Acc:Q9JHG1]	7.66305	6.50565	6.75746	2.80517	1.99334	2.04993
ENSMUST00000079735	3.77953	0.00024544	0.114307	up	15:-:34440505-34443640	MERGE.13678	15:-:34440505-34443640	15:-:34440505-34443640	ENSMUSG00000058600	19946	Q5PR15	Rpl30	ribosomal protein L30 [Source:MGI Symbol;Acc:MGI:98037]	178.609	145.914	82.0444	6.94524	16.6337	7.18316
ENSMUST00000102554	2.64167	0.000194917	0.103067	up	11:+:70700548-70731964	MERGE.6229	11:+:70700548-70731970	11:+:70700548-70731964	ENSMUSG00000020821	16562	O35071	Kif1c	Kinesin-like protein KIF1C [Source:UniProtKB/Swiss-Prot;Acc:O35071]	1.64438	1.45407	0.9635	0.35305	0.21089	0.22814
ENSMUST00000058370	7.7563	0.000160596	0.0914441	up	11:+:120458115-120464358	MERGE.7945	11:+:120458115-120464358	11:+:120458115-120464358	ENSMUSG00000049957	67291	Q8R0K4	Ccdc137	Coiled-coil domain-containing protein 137 [Source:UniProtKB/Swiss-Prot;Acc:Q8R0K4]	1.308	0.54865	1.40987	0	0.01359	0.00762
ENSMUST00000014911	6.30894	0.000143067	0.0851521	up	17:+:15499888-15517427	MERGE.16672	17:+:15499888-15529138	17:+:15499888-15517427	ENSMUSG00000014767	21374	P29037	Tbp	TATA box binding protein [Source:MGI Symbol;Acc:MGI:101838]	8.5158	4.42193	7.0843	0.17315	0.23294	0.028
ENSMUST00000129260	2.8359	0.000142788	0.0851521	up	2:-:69709753-69713516	MERGE.22370	2:-:69686815-69713516	2:-:69709753-69713516	ENSMUSG00000027086	320720	Q6DI86	Fastkd1	FAST kinase domain-containing protein 1, mitochondrial [Source:UniProtKB/Swiss-Prot;Acc:Q6DI86]	1.55534	1.22009	1.68977	0.38459	0.29497	0.17539
ENSMUST00000009039	2.70349	0.000141786	0.0851521	up	15:-:34440510-34443222	MERGE.13678	15:-:34440505-34443640	15:-:34440510-34443222	ENSMUSG00000058600	19946	Q5PR15	Rpl30	ribosomal protein L30 [Source:MGI Symbol;Acc:MGI:98037]	210.542	184.885	278.645	24.8595	26.2747	53.2075
ENSMUST00000176541	8.67313	0.000112687	0.0712135	up	3:+:95588981-95619241	MERGE.26044	3:+:95588934-95619247	3:+:95588981-95619241	ENSMUSG00000046519	229593	K3W4N3	Golph3l	golgi phosphoprotein 3-like [Source:MGI Symbol;Acc:MGI:1917129]	0.39087	1.83056	1.10574	0	0	0
ENSMUST00000166104	7.13257	0.000104695	0.0693485	up	13:+:114818236-114828723	MERGE.11681	13:+:114818236-114832275	13:+:114818236-114828723	ENSMUSG00000015536	17434	Q9Z223	Mocs2	molybdenum cofactor synthesis 2 [Source:HGNC Symbol;Acc:HGNC:7193]	3.57484	2.66889	2.41734	0.09464	0.0211	0.00888
ENSMUST00000142643	2.77941	9.58134e-05	0.0659275	up	15:-:34440505-34442908	MERGE.13678	15:-:34440505-34443640	15:-:34440505-34442908	ENSMUSG00000058600	19946	Q5PR15	Rpl30	ribosomal protein L30 [Source:MGI Symbol;Acc:MGI:98037]	211.449	168.993	162.214	23.1852	39.7748	19.1869
ENSMUST00000136653	8.47016	7.09181e-05	0.0567364	up	15:-:34440575-34441665	MERGE.13678	15:-:34440505-34443640	15:-:34440575-34441665	ENSMUSG00000058600	19946	Q5PR15	Rpl30	ribosomal protein L30 [Source:MGI Symbol;Acc:MGI:98037]	10.843	6.90703	8.52499	0.19467	0	0
ENSMUST00000007800	4.05666	5.24424e-05	0.0482173	up	9:+:75037718-75060313	MERGE.41780	9:+:75037614-75060313	9:+:75037718-75060313	ENSMUSG00000007656	59046	P56212	Arpp19	Mus musculus cAMP-regulated phosphoprotein 19 (Arpp19), transcript variant 6, mRNA. [Source:RefSeq mRNA;Acc:NM_001357881]	6.70328	4.65459	9.36719	0.653	0.50391	0.3036
ENSMUST00000027981	8.99929	2.97351e-05	0.0348904	up	1:-:170142003-170174946	MERGE.2265	1:-:170141938-170174957	1:-:170142003-170174946	ENSMUSG00000026670	107652	Q3UHZ7	Uap1	UDP-N-acetylglucosamine pyrophosphorylase 1 [Source:MGI Symbol;Acc:MGI:1334459]	2.47626	1.53183	0.75963	0.00495	0	0.00464
ENSMUST00000156372	10.7027	2.82344e-05	0.0337727	up	7:+:24884813-24888930	MERGE.35100	7:+:24884371-24889806	7:+:24884813-24888930	ENSMUSG00000040952	20085	Q9CZX8	Rps19	40S ribosomal protein S19 [Source:UniProtKB/Swiss-Prot;Acc:Q9CZX8]	10.8759	26.8117	30.6304	0	0	0
ENSMUST00000132517	10.2164	2.63181e-05	0.0326024	up	10:+:79996494-80015572	MERGE.3927	10:+:79996475-80015572	10:+:79996494-80015572	ENSMUSG00000035722	27403	Q91V24	Abca7	ATP-binding cassette, sub-family A (ABC1), member 7 [Source:MGI Symbol;Acc:MGI:1351646]	4.7102	2.36038	2.89695	0.00169	0.00188	0.00791
ENSMUST00000009789	2.94461	1.55677e-05	0.0257822	up	10:+:59323296-59373304	MERGE.3511	10:+:59323296-59373304	10:+:59323296-59373304	ENSMUSG00000019916	18451	Q3UF16	P4ha1	Prolyl 4-hydroxylase subunit alpha-1 [Source:UniProtKB/Swiss-Prot;Acc:Q60715]	25.6176	20.0058	21.1292	3.93767	2.00781	2.96757
ENSMUST00000092512	10.8968	1.41942e-05	0.0249826	up	10:+:59323364-59371956	MERGE.3511	10:+:59323296-59373304	10:+:59323364-59371956	ENSMUSG00000019916	18451	Q3UF16	P4ha1	Prolyl 4-hydroxylase subunit alpha-1 [Source:UniProtKB/Swiss-Prot;Acc:Q60715]	2.39859	5.38802	5.58367	0	0	0
ENSMUST00000168083	10.5668	1.15059e-05	0.0216544	up	19:-:44550253-44555419	MERGE.20672	19:-:44516957-44555440	19:-:44550253-44555419	ENSMUSG00000025204	67264	Q9D6J5	Ndufb8	Mus musculus NADH dehydrogenase (ubiquinone) 1 beta subcomplex 8 (Ndufb8), transcript variant 2, mRNA. [Source:RefSeq mRNA;Acc:NM_001347447]	23.7598	9.34862	9.62974	0	0	0
ENSMUST00000037056	6.8533	1.06355e-05	0.0216544	up	5:-:145183709-145191592	MERGE.32282	5:-:145183698-145192062	5:-:145183709-145191592	ENSMUSG00000038690	57423	P56135	Atp5j2	ATP synthase subunit f, mitochondrial [Source:UniProtKB/Swiss-Prot;Acc:P56135]	0.81816	1.15992	1.19079	0	0	0.01961
ENSMUST00000020562	9.41315	7.88722e-06	0.0173524	up	11:+:22990650-23003151	MERGE.5266	11:+:22990519-23006241	11:+:22990650-23003151	ENSMUSG00000007739	12464	P80315	Cct4	chaperonin containing Tcp1, subunit 4 (delta) [Source:MGI Symbol;Acc:MGI:104689]	1.24707	2.70885	2.48043	0	0	0
ENSMUST00000028667	9.83434	5.07088e-06	0.0131218	up	2:-:91932826-91963657	MERGE.22731	2:-:91932824-91975864	2:-:91932826-91963657	ENSMUSG00000040479	104418	Q80UP3	Dgkz	Diacylglycerol kinase zeta [Source:UniProtKB/Swiss-Prot;Acc:Q80UP3]	2.75726	1.82338	3.1724	0.00315	0.00351	0.00295
ENSMUST00000154975	9.0563	3.99715e-06	0.0117728	up	5:+:38220529-38230988	MERGE.30238	5:+:38220470-38234306	5:+:38220529-38230988	ENSMUSG00000067367	17089	Q08288	Lyar	Cell growth-regulating nucleolar protein [Source:UniProtKB/Swiss-Prot;Acc:Q08288]	2.41978	2.18551	4.12281	0	0	0
ENSMUST00000170553	9.70941	3.72697e-06	0.0114973	up	15:+:34083322-34123750	MERGE.13656	15:+:34082694-34145624	15:+:34083322-34123750	ENSMUSG00000022255	67154	Q80WJ7	Mtdh	Protein LYRIC [Source:UniProtKB/Swiss-Prot;Acc:Q80WJ7]	4.52875	8.99775	6.2094	0	0	0
ENSMUST00000229013	7.73575	2.89426e-06	0.00990511	up	15:+:76343561-76345153	MERGE.14119	15:+:76343523-76346260	15:+:76343561-76345153	ENSMUSG00000022551	66445	Q9D0M3	Cyc1	cytochrome c-1	1.38244	0.97736	1.37484	0	0	0
ENSMUST00000225990	10.037	2.11875e-06	0.00915499	up	13:-:100703310-100730900	MERGE.11411	13:-:100702631-100730939	13:-:100703310-100730900	ENSMUSG00000069089	12572	Q03147	Cdk7	cyclin-dependent kinase 7	3.47744	6.07983	4.62344	0	0	0
ENSMUST00000108321	10.2304	1.57872e-06	0.00884112	up	3:-:19996167-20035302	MERGE.24813	3:-:19995945-20035315	3:-:19996167-20035302	ENSMUSG00000027615	12807	Q91VB4	Hps3	Hermansky-Pudlak syndrome 3 protein homolog [Source:UniProtKB/Swiss-Prot;Acc:Q91VB4]	2.17354	1.27985	2.11263	0	0	0
ENSMUST00000228826	9.7764	1.17107e-06	0.00816819	up	14:-:55715877-55722176	MERGE.12642	14:-:55715416-55722263	14:-:55715877-55722176	ENSMUSG00000040472	56187	Q9JHK4	Rabggta	Rab geranylgeranyl transferase, a subunit	1.51239	1.63376	2.21286	0	0	0
ENSMUST00000105331	5.70768	8.53112e-07	0.00816819	up	10:+:81105947-81123883	MERGE.4039	10:+:81105915-81133975	10:+:81105947-81123883	ENSMUSG00000035027	26396	Q63932	Map2k2	Mus musculus mitogen-activated protein kinase kinase 2 (Map2k2), transcript variant 2, mRNA. [Source:RefSeq mRNA;Acc:NM_001347144]	34.2636	39.8787	36.9364	0.88527	0.6875	1.00042
ENSMUST00000130855	9.62529	6.1588e-07	0.00758789	up	10:-:127190378-127195709	MERGE.4667	10:-:127190378-127195728	10:-:127190378-127195709	ENSMUSG00000040415	80904	Q80V91	Dtx3	Probable E3 ubiquitin-protein ligase DTX3 [Source:UniProtKB/Swiss-Prot;Acc:Q80V91]	1.83608	2.25597	2.03461	0	0	0
ENSMUST00000174807	10.5479	3.14136e-07	0.00430031	up	17:-:35910386-35916330	MERGE.17471	17:-:35910379-35916389	17:-:35910386-35916330	ENSMUSG00000024436	66973	Q99N84	Mrps18b	mitochondrial ribosomal protein S18B [Source:MGI Symbol;Acc:MGI:1914223]	8.45292	9.3929	9.51306	0	0	0
ENSMUST00000168106	14.4767	2.44224e-07	0.00430031	up	3:+:95929386-95947269	MERGE.26087	3:+:95929246-95947390	3:+:95929386-95947269	ENSMUSG00000015749	66471	P97822	Anp32e	Acidic leucine-rich nuclear phosphoprotein 32 family member E [Source:UniProtKB/Swiss-Prot;Acc:P97822]	52.0707	33.4202	44.2002	0	0	0
ENSMUST00000156933	12.1291	1.62061e-07	0.00430031	up	2:+:35109492-35178110	MERGE.21969	2:+:35109492-35178822	2:+:35109492-35178110	ENSMUSG00000057110	26920	A0A0G2JFA2,R4GML4,A2AS42,R4GML3,A0A0J9YTY9,A2AL36,Q61710,F6QP53,A0A0G2JE96,B2RXX1,E9Q9E7	Cntrl	Centriolin [Source:UniProtKB/Swiss-Prot;Acc:A2AL36]	3.63969	3.49671	2.84059	0	0	0
ENSMUST00000074846	13.9333	1.0056e-07	0.00430031	up	5:-:149616845-149636209	MERGE.32405	5:-:149614287-149636376	5:-:149616845-149636209	ENSMUSG00000029657	15505	Q61699	Hsph1	Mus musculus heat shock 105kDa/110kDa protein 1 (Hsph1), transcript variant 2, mRNA. [Source:RefSeq mRNA;Acc:NM_001347534]	23.9353	26.2174	28.2152	0	0	0
